# Supplementary material for: Association between life’s essential 8 and periodontitis: a population-based study
Source: BMC Oral Health. 2024 Jan 4;24:19. doi: 10.1186/s12903-023-03816-z (PMC10768279; doi:10.1186/s12903-023-03816-z)
Supplement: Supplementary file 1 — Supplementary Material 1 [file 12903_2023_3816_MOESM1_ESM.xls]

SEQN	Gender	Age	Race	Annual family income	Education	Marital	Alcohol consumption	Floss use	DEPRESSION	Asthma	Arthritis	Gout	Cardiovascular Diease	LE8	PERIODONTITIS
51624	1	34	3	2	1	1		2	1	2	2	2	2	43.75	0
51628	2	60	4	1	1	2		3	1	2	1	2	2	15.625	1
51630	2	49	3	2	2	4	2	1	0	2	2	2	2	51.25	1
51633	1	80	3	1	2	1	1	2	0	2	2	2	2	80.625	1
51643	2	42	4	2	1	1		0	1	2	2	2	2	24.375	1
51647	2	45	3	3	2	1	2	3	0	2	2	2	2	88.75	0
51654	1	66	3	2	2	1	1	3	0	2	1	2	1	79.375	1
51656	1	58	3	3	2	3	1	3	0	2	2	2	2	82.5	0
51657	1	54	3	2	1	1	2		0	2	2	2	2	63.75	1
51660	1	32	1	2	1	4		1		2	2	2	2	72.5	1
51661	2	60	1	2	1	1	2	3	1	2	1	2	2	61.875	0
51662	2	44	1	3	1	1	2	3	0	2	1	2	2	75	0
51664	2	53	3	3	2	1	1	3	0	2	2	2	2	51.875	1
51667	1	50	3	1	2	4		0	0	2	2	2	2	60	1
51675	2	80	3	1	1	1		3		2	1	2	2	65.625	1
51677	1	33	3	2	1	1	2	0	0	2	2	2	2	69.375	1
51680	2	60	4	2	2	4	2	3	0	2	1	2	2	45	1
51683	2	35	3	3	2	1		2	0	2	2	2	2	86.875	0
51687	1	78	3	3	2	1	1	3	0	2	1	2	2	78.125	0
51690	2	63	2	2	1	1	1	3	0	2	1	2	2	55.625	1
51691	2	57	3		1	1	1	3	0	2	2	2	2	83.125	0
51694	1	38	3	1	2	1		0	0	2	2	2	2	52.85714286	0
51696	1	54	4	1	2	2	2	0	0	2	2	2	1	84.375	1
51701	1	36	3	2	1	4	2		0	2	2	2	2	71.875	0
51704	1	54	1	2	1	1	2	0	0	2	1	2	2	65	1
51708	2	39	3	2	1	1		2	1	1	1	2	2	51.25	1
51709	1	40	1	2	1	1	2	0	0	2	2	2	2	74.375	0
51714	1	58	3	2	2	3	1	0	0	2	1	2	2	58.125	0
51718	2	51	1	2	2	1	1	3	1	2	2	2	2	88.75	1
51721	2	40	1	1	1	2		1	0	2	2	2	2	65.625	0
51724	2	37	2	3	2	1	2	1	0	1	2	2	2	93.75	0
51728	2	55	3	2	1	4	0	2	0	2	2	2	2	47.5	1
51732	1	32	3	2	1	1	2	1	0	2	2	2	2	71.25	0
51735	2	55	1	3	2	1		0	0	2	2	2	2	58.125	0
51736	2	60	1	1	1	1	2	2	0	2	2	2	2	62.5	1
51737	1	52	3	1	1	3	0	0	0	2	2	2	2	34.375	0
51738	1	37	1	2	1	4	2	0	0	2	2	2	2	63.125	1
51740	2	50	2	1	1	1	1	0	0	2	2	2	2	85	1
51744	2	44	1	3	2	1	1	3	0	1	1	2	2	65	0
51746	2	40	4	2	1	4	2	3	0	2	2	2	2	45	1
51747	1	77	1	2	1	1		1	0	2	2	2	2	39.375	1
51749	1	80	3	2	1	2	1	0	0	1	2	2	1	74.16666667	1
51754	2	58	3	3	1	1		3		2	1	2	2	66.875	0
51759	1	40	1	3	1	1	1	2	0	2	2	2	2	45	0
51768	2	56	3	2	2	2	2	0	0	2	2	2	2	74.375	0
51770	2	60	3	2	1	1		3	0	2	1	2	2	77.5	1
51776	1	30	1		1	4	1	0	0	2	2	2	2	77.5	0
51778	1	72	1	3	1	1		2	0	2	2	2	2	74.28571429	1
51779	1	36	1	2	1	4		2		2	2	2	2	86.875	0
51780	2	54	3	3	2	1		3	0	2	2	2	2	72.5	0
51783	1	42	2	1	1	4	2	0	0	2	2	2	2	41.875	1
51784	1	61	1	2	1	1	2	0	0	2	2	2	2	65.625	1
51790	2	80	3	1	1	1	1	3	0	2	2	2	2	63.75	1
51796	2	62	3	3	2	1	1	3	0	2	2	2	2	78.75	1
51798	1	62	2	2	2	1	1	0	0	2	1	2	2	55	1
51799	1	50	1	2	1	4	2	0	0	2	2	2	2	69.375	0
51804	1	80	3	2	1	1	1	3	0	1	1	1	1	71.25	1
51805	2	42	4	2	2	4	1	3	0	2	2	2	2	62.5	1
51806	1	53	3	1	2	4	1	0	0	2	1	2	2	68.125	0
51808	2	43	2	2	2	3		1	0	2	2	2	2	63.75	0
51815	2	44	2	2	1	4	2	0	1	2	2	2	2	83.75	0
51821	1	70	4	1	1	4		0	0	2	2	2	2	51.66666667	1
51829	2	34	3	3	2	1	2	2	0	2	2	2	2	83.125	0
51830	2	42	3	3	2	1	0	2	0	1	2	2	2	91.25	0
51831	2	41	4	2	1	2	1	2	0	2	2	2	2	81.25	1
51832	1	38	5	1	2	1	1	0	0	2	2	2	2	65	1
51839	1	36	2	1	2	4	0	3	1	2	2	2	2	62.5	0
51848	1	52	1	2	1	4	2	0	0	2	2	2	2	58.75	1
51849	2	41	4	3	2	3	0	3	0	1	2	2	2	67.5	0
51856	2	61	2	3	1	2	1	0	0	2	1	2	2	51.875	1
51857	2	44	5	2	2	4	1	2	0	2	2	2	2	80	0
51861	1	80	3	2	1	1	1	0	0	2		1	1	61.875	1
51865	2	40	4	2	2	1	1	3	0	2	1	2	2	81.875	0
51866	1	74	3	3	1	1	1	0	0	2	1	1	2	60.625	1
51877	1	55	4	3	2	1	0	2	0	2	2	2	2	50	1
51878	1	75	3	2	1	1	1	0	0	2	2	1	2	73.125	1
51886	1	30	1	2	1	4	2	0	0	2	2	2	2	62.5	1
51888	1	63	3	2	2	1	1	0	0	1	1	2	2	76.25	0
51898	2	31	3	1	2	4	2	0	0	2	2	2	2	63.75	0
51906	1	46	3	3	2	1	2	1	0	2	2	2	2	68.75	0
51911	1	48	3	3	1	1	1	0	0	2	2	2	2	56.25	1
51915	1	33	3	1	2	3	2	3	0	1	1	2	1	26.25	1
51916	2	66	1	1	2	2		0	0	2	1	2	2	62.5	1
51919	2	64	3	3	2	1	1	2	0	2	1	2	2	61.25	0
51921	1	55	4	2	2	1	2	2	0	2	2	2	2	53.125	1
51922	1	46	4	2	1	4	2	0	0	2	2	2	2	76.25	1
51925	1	80	4	2	1	2		1	0	2	2	1	1	54.28571429	1
51929	2	80	3	2	2	1		3	0	2	1	2	1	75	1
51933	1	54	3	2	1	4		0	0	2	2	2	2	62.5	1
51936	2	51	2	3	2	1	1	2	0	2	2	2	2	66.875	0
51940	1	31	3	2	1	1	2	1	0	2	2	2	2	56.25	0
51942	2	57	3	2	2	1		0		2	2	2	2	65	1
51943	2	39	3	3	2	1	2	2	0	2	2	2	2	43.75	0
51944	1	42	2	1	2	1		3		2	2	2	2	88.75	1
51945	2	46	5	1	1	2	2	1	1	1	1	2	1	35	1
51951	2	56	5	2	2	1	0	3	0	2	1	2	2	75	1
51952	2	46	3	3	1	1	0	2	0	2	2	2	2	77.5	0
51957	2	40	3	2	2	1	1	2	0	2	2	2	2	56.25	0
51959	1	31	1	2	1	4	2	0	0	2	2	2	1	51.42857143	1
51961	2	36	3	2	2	1	2	0	0	2	2	2	2	67.14285714	0
51963	1	49	3	3	2	1		0	0	2	2	2	2	72.5	1
51964	2	60	3	2	2	2	1	1	0	2	2	2	2	71.25	1
51967	1	61	1	2	1	1	1	0	0	2	2	2	2	73.75	1
51968	1	45	2	1	1	4		0	1	2	2	2	2	66.875	1
51972	2	53	1	2	1	1	0	3	0	2	2	2	2	62.5	1
51973	1	46	3	3	2	1	1	1	0	2	2	2	2	58.75	1
51975	1	57	3	1	2	1		1	0	2	2	2	2	55	1
51976	1	79	3	3	2	1	1	1	0	2	2	2	2	65.71428571	1
51985	2	60	3	2	1	1	0	1	0	2	2	2	2	58.75	0
51989	2	30	4	2	1	1		1		2	2	2	2	38.57142857	0
51991	1	35	3	2	2	1	2	1	0	2	2	2	2	75	0
51993	2	49	4	3	2	1				2	1	2	2	70	0
51997	2	74	3	2	1	2	1	3	0	2	1	2	2	72.5	0
51999	1	40	4	1	1	4	2	0	0	2	2	2	2	75	0
52007	2	49	3	1	1	4	2	3	0	1	2	2	2	73.125	0
52008	2	62	4	2	2	1	2	0	0	2	2	2	2	54.375	1
52009	2	44	3	3	2	1	2	0	0	2	2	2	2	81.875	0
52010	2	49	4	2	2	1	1	1	0	2	1	2	2	40	0
52012	2	66	4	3	2	1		1	0	2	2	2	2	70.625	0
52013	1	36	5		2	1	1	0	0	2	2	2	2	96.25	0
52019	2	32	3	2	2	1	1	1	0	2	2	2	2	93.75	0
52020	2	32	1	1	1	4	0	3	1	2	2	2	2	71.25	1
52023	1	65	3	2	2	1		0	0	2	1	2	2	60	1
52027	1	55	1	1	1	1	2	0	1	2	2	2	2	61.25	1
52029	2	43	1	3	1	1		2		2	2	2	2	67.5	1
52031	1	77	3	2	2	1		1	0	1	2	2	2	63.125	1
52033	2	45	2	2	1	1	1	1	0	2	2	2	2	73.125	0
52042	1	61	3	3	2	1	1	1	0	2	2	2	2	56.25	0
52043	1	62	3	2	2	1	1	2	0	2	2	2	2	71.875	1
52047	2	34	4	2	2	4	0	3	0	2	2	2	2	59.375	0
52050	1	39	3	3	2	1	2	0	0	2	1	2	2	82.5	0
52052	1	43	4	1	1	1	1	3	0	1	1	2	2	35	1
52057	2	56	3	1	1	3		1	0	2	1	2	1	41.25	0
52062	1	38	3	1	1	1	2	0	0	2	2	2	2	48.75	1
52063	1	47	3	3	2	3	1	0	0	2	2	2	2	72.5	0
52065	1	66	1	3	2	1	1	3	0	2	2	2	2	35	1
52069	2	40	3	2	1	1	0	0	0	2	2	2	2	73.75	0
52071	1	41	1	2	1	1	2	2	0	2	2	2	2	66.875	0
52073	2	80	3	2	1	1	1	3	0	2	2	2	2	60	1
52076	2	60	4	3	1	3		3		2	1	2	2	38.33333333	1
52078	1	80	3	2	1	1		0	0	2	1	1	1	55.625	1
52081	1	65	3	2	2	1	2	2	0	1	1	1	2	55	1
52084	2	72	2	3	2	1	1	0	0	2	1	2	2	65.625	1
52085	2	61	3	3	1	1		3	0	2	2	2	2	81.25	0
52086	1	68	5	3	2	1		3	0	2	2	2	2	70	1
52090	2	52	3	3	2	1		3	0	2	2	2	2	71.25	0
52092	2	35	1	2	1	4		1		2	2	2	2	66.875	0
52094	2	61	2		2	1	1	0	1	1	2	2	2	56.875	1
52099	1	56	3	3	2	1	2	3	0	2	2	1	2	65.625	0
52106	2	50	3	2	2	1	2	2	0	2	1	2	2	73.75	0
52107	2	48	4	1	1	4	2	0	1	1	1	2	2	48.125	1
52110	2	48	3	3	2	1	1	1	0	2	2	2	2	82.5	0
52117	1	40	3	2	2	1		0		2	1	2	2	41.875	1
52119	2	67	3	1	1	2	2	3	0	1	1	2	2	59.375	1
52122	1	67	3	3	2	1	1	3	0	2	1	2	2	73.75	1
52130	2	30	3	1	1	3	2	0	0	1	1	2	2	46.875	0
52131	2	38	3	2	2	1	1	0	0	2	2	2	2	85	0
52134	1	61	3	3	1	1		0	0	2	1	2	2	40.625	0
52137	2	55	3	2	1	4	1	3	0	2	2	2	2	60.625	1
52138	1	46	3	3	2	1	2	0	0	2	2	2	2	66.875	0
52146	1	62	3	1	1	1	1	3	0	2	2	2	2	70.625	1
52148	1	42	3	2	1	3	2	1	0	2	1	2	2	69.375	1
52151	2	31	3	2	2	1		1	0	2	2	2	2	61.25	0
52152	1	70	3	2	2	3	1	2	0	2	1	2	1	50.625	1
52153	2	38	4	1	1	4	2	0	0	1	2	2	2	56.875	1
52157	2	53	3	3	2	1	1	1	0	1	1	2	2	73.125	0
52159	2	45	3	2	2	3	2	3	0	1	2	2	2	86.875	1
52160	2	73	3	3	2	1	1	3	0	2	1	2	2	31.875	0
52161	2	80	3	1	1	2	0	1	0	2	1	2	1	71.25	1
52162	1	61	4	2	1	1	2	0	0	2	2	2	2	39.375	1
52166	2	60	2	3	1	4	0	0	1	2	1	2	2	45.625	1
52167	1	47	3	3	2	1	1	0	0	2	2	2	2	78.125	0
52168	1	73	3	2	1	1	1	1	0	2	1	2	2	60	1
52172	1	58	3	1	1	4	2	0	0	2	2	2	2	57.5	1
52173	2	54	5	3	2	1	0	3	0	2	2	2	2	79.375	1
52175	2	64	2	2	1	1		3		2	1	2	2	66.25	1
52179	1	40	3	3	2	4	2	0	0	2	2	2	2	70.625	1
52181	1	44	1	1	1	3		3		2	2	2	2	70	1
52182	1	58	3	3	1	1	1	1	1	2	1	2	1	49.375	0
52184	2	49	4	1	1	1	0	3	0	1	2	2	1	54.375	1
52185	1	33	1	2	1	1	2	3	0	2	2	2	2	57.5	1
52187	2	44	4	3	2	4	2	3	0	2	2	2	2	68.125	1
52191	2	51	4	1	1	1	2	0	0	2	2	2	2	48.125	1
52192	1	73	4	2	2	4	1	0	0	2	2	2	2	54.375	1
52195	2	46	3	2	2	1	2	3	0	2	2	2	2	81.25	0
52197	1	39	3	3	2	1	2	0	0	1	1	2	2	50	0
52198	2	45	3	2	1	3	2	2	0	2	1	2	2	42.5	1
52202	2	65	3	2	1	1	1	3	0	2	2	2	2	83.75	0
52205	2	48	3	2	2	1		3	0	2	1	2	2	75.625	0
52207	1	67	3	2	2	1	1	3	0	2	2	2	2	65	1
52212	2	65	2	1	2	2		0	1	2	2	2	2	65.71428571	1
52215	2	63	1	1	2	1	0	2	0	2	2	2	2	78.75	1
52216	2	64	3	3	2	1	2	3	0	2	2	2	2	69.375	0
52222	2	39	3	2	2	1	2	1	0	2	2	2	2	83.75	0
52227	2	57	1	2	2	1		1	0	2	2	2	2	66.875	0
52229	1	54	3	3	2	1	2	1	0	2	1	2	1	66.875	1
52231	2	56	3	2	2	2		3	0	2	2	2	2	73.125	0
52232	1	36	1	1	1	3	2	1	0	2	2	2	2	65	1
52233	1	72	3	2	2	1	1	3	0	2	1	2	2	90	0
52241	2	43	3	1	1	3	2	1	0	2	1	2	2	73.125	0
52242	1	33	1	2	2	1	1	1	0	2	2	2	2	68.125	1
52247	1	45	3	3	2	1	2	1	0	2	2	2	2	63.75	0
52249	1	43	2	1	2	4	2	0	1	1	2	2	2	40	1
52251	1	43	3	2	2	4	1	3	0	2	2	2	2	81.25	0
52256	2	34	1	2	1	4	0	1	0	2	2	2	2	83.75	1
52266	1	54	3	1	1	1		0	1	2	2	2	2	32.14285714	0
52271	2	80	1	1		2		3	0	2	2	2	2	73.125	1
52272	1	46	3	2	1	2	2	0	0	2	2	2	2	48.75	1
52274	2	33	3	2	1	1		3	0	2	1	2	2	66.25	0
52275	1	53	1		1	1		0	0	1	1	2	2	73.125	1
52276	2	50	5		2	1		2		2	2	2	2	76.25	0
52282	1	54	3	3	1	1	2	1	0	2	2	2	2	65.625	0
52283	1	67	1	1	1	1	1	3	0	2	2	2	2	77.5	1
52284	2	80	3	1	2	2	1	2	0	2	2	2	2	67.14285714	1
52288	2	39	3	3	2	1	0	3	0	2	2	2	2	92.5	0
52289	1	80	3	2	1	1	1	1	0	2	2	2	1	56.25	1
52290	1	32	3	1	2	4	1	0	1	2	2	2	2	88.75	0
52293	2	56	3	3	2	1	2	3	0	1	2	2	2	83.75	0
52295	2	37	2		1	4	1	3	1	2	2	2	2	85	1
52299	2	71	3	1	2	2		1	0	2	2	2	2	68.125	1
52305	1	39	4	1	1	4	0	1	0	2	2	2	2	34.375	1
52307	1	51	4	2	2	4	1	1	0	1	2	2	2	87.5	1
52308	2	67	3		1	1	1	1	0	2	1	2	2	49.375	1
52315	2	52	4	2	1	1	0	2	0	2	1	2	2	61.25	1
52316	2	75	3	3	1	2	2	3	0	2	1	2	2	69.375	1
52320	2	39	3	1	1	3	2	3	0	2	2	2	2	58.125	1
52321	2	80	3	2	2	2	1	0	0	2	2	2	2	65	0
52324	2	41	3	1	2	3	2	3	0	2	2	2	2	73.125	1
52332	2	40	3	2	2	3	2	0	0	2	2	2	2	61.42857143	0
52333	2	51	2	3	2	1	0		1	2	2	2	2	86.25	0
52334	2	56	5	2	1	1		0	0	2	1	2	2	55	1
52339	2	65	4		2	1	1	3	0	2	1	2	2	86.875	0
52340	2	59	3	3	2	3	2	0	0	2	2	2	2	48.75	1
52348	1	57	4	2	2	1		2	0	2	2	2	2	70	1
52349	1	45	4	2	1	3	1	0	0	2	2	2	1	57.5	1
52350	1	69	3		2	1	1	1	0	2	1	1	1	56.875	1
52355	1	36	3	3	2	1	1	1	0	2	2	2	2	73.125	0
52363	2	49	3	3	2	1	2	1	0	2	2	2	2	55	0
52366	1	49	3	3	2	3		1	0	2	2	2	2	53.125	0
52368	2	34	3	2	2	1	2	2	0	2	2	2	2	60	0
52369	2	69	3	1	1	2		0	0	2	2	1	2	36.875	0
52370	1	33	3	3	1	1	2	0	0	2	2	2	2	69.375	0
52371	2	31	3	3	2	1	2	0	0	2	2	2	2	55.625	0
52372	1	62	3	3	2	1	1	3	0	1	2	2	2	78.75	0
52376	2	46	4	3	2	1	2	3	0	1	1	2	2	62.5	0
52381	2	61	3	2	2	3	1	0	0	2	2	2	2	79.375	1
52384	1	59	1	2	1	1	1	0	0	2	1	2	2	58.125	1
52391	2	75	4	1	1	2		0	1	1	1	2	2	61.25	1
52408	2	54	3	1	1	4	2	1	0	2	2	2	2	66.25	0
52411	1	56	3	2	2	1	1	0	0	2	2	2	2	47.5	1
52414	1	30	3	2	2	4	2	0	0	2	2	2	2	50.625	1
52416	2	56	4	2	2	2		1	0	2	1	2	2	59.375	0
52421	1	30	3	2	1	1	2	3	0	2	2	2	2	73.75	1
52424	2	42	1	2	2	1		3	0	1	1	2	2	63.125	0
52427	2	33	4	1	1	4	2	3	0	2	1	2	2	74.375	0
52428	2	33	3	3	2	1	1	2	0	2	2	2	2	78.75	0
52430	2	45	1	2	1	1		3	0	2	2	2	2	92.5	0
52431	1	41	4	1	1	4		3		2	2	2	2	50	1
52433	1	45	3	3	1	1	2	3	0	2	2	2	2	72.5	1
52434	1	80	3	2	1	2	1	1	0	2	1	1	1	73.125	0
52436	2	49	1	2	1	1	2	3	0	2	2	2	2	71.25	0
52439	1	59	3		2	4	1	0	0	2	2	2	2	58.125	1
52444	1	71	4	2	1	1	1	2	0	2	2	2	2	61.25	1
52445	2	44	3	3	1	1	2	2	0	2	2	2	2	72.5	0
52446	2	65	3	2	2	1		3	0	2	2	2	2	40.625	0
52457	1	36	3	1	2	1	0	0	0	2	1	2	2	66.875	0
52462	1	58	3	2	2	1	1	1	0	2	1	2	2	73.75	0
52466	2	67	3	2	1	1	2	3	0	1	1	2	2	57.5	1
52467	1	38	1	3	2	1	1	0	0	2	2	2	2	76.25	1
52469	1	61	3	3	2	1		3	0	2	1	2	2	70.625	1
52471	2	46	2	2	2	1	1	3	0	2	2	2	2	79.375	1
52477	2	36	1	1	1	1		1		2	2	2	2	78.75	0
52480	2	39	2	2	2	4	1	1	0	2	2	2	2	78.75	0
52482	2	42	4	3	1	1	1	1	0	2	2	2	2	67.5	1
52484	2	31	3	2	1	4	2	3	0	2	2	2	2	63.75	1
52485	2	47	3	1	1	3	2	2	0	2	1	2	2	58.75	1
52492	1	80	3	3	2	1		3		2	1	2	2	88.125	1
52493	1	42	1	1	1	1		0		2	2	2	2	80.83333333	1
52494	2	78	3	2	2	1	1	3	0	2	1	2	2	70.625	1
52497	2	78	3	1	2	3		3	0	2	2	2	2	73.75	1
52499	1	54	4	2	1	4		0	0	2	1	2	2	60	1
52501	1	38	3	2	1	4	2	2	0	1	2	2	2	61.25	1
52509	1	54	3	3	2	1	2	3	0	2	2	2	2	74.375	1
52510	2	77	3	1	1	2	0	0	0	2	2	2	2	60	0
52516	2	50	3	3	2	1	0	0	0	2	1	1	2	90	0
52517	1	54	4	2	1	4	2	0	0	2	1	2	2	65	1
52523	2	52	3	1	1	3	1	0	0	2	2	2	2	66.25	1
52524	2	54	3	2	2	1	2	3	0	2	1	2	2	69.375	1
52530	2	51	4	3	2	1	0	3	0	2	2	2	2	75.83333333	1
52535	1	43	3	3	1	1	1	3	0	2	2	2	2	77.5	0
52537	2	52	3	2	1	1	1	2	0	2	2	2	2	55.625	0
52539	2	59	3	1	1	1	1	3	1	1	1	1	1	25.625	1
52541	1	51	4	3	2	3		0		2	2	2	2	70	1
52543	2	59	3	3	2	1	2	0	1	2	2	1	2	70.625	1
52547	1	80	3	2	1	1	1	0	0	2	1	2	1	85	1
52553	2	75	4	1	1	2	0	0	0	2	1	2	1	40.625	1
52556	2	39	3	2	2	4	1	2	0	1	2	2	2	90.625	1
52560	2	52	4	3	1	1	1	2	0	2	2	2	2	50.625	0
52561	1	65	1	2	1	1		0	0	2	2	2	2	54.375	1
52562	1	30	5	1	1	4	2	0	0	2	2	2	2	55	0
52565	1	51	2	3	2	1	2	0	0	2	2	2	2	50	0
52570	1	32	4	2	2	3	1	0	0	2	2	2	2	66.875	1
52571	2	71	3	1	2	2	0	2	0	2	2	2	2	54.375	0
52572	2	62	2	3	2	4	1	2	0	2	1	2	2	81.25	0
52575	1	49	2	3	2	1	0	3	0	2	2	2	2	45.71428571	1
52577	1	78	3	3	2	2	1	3	0	2	2	2	2	84.375	1
52583	2	64	3	3	2	1	2	3	0	2	2	2	2	73.75	1
52584	1	39	3	3	2	1	1	2	0	2	2	2	2	79.375	0
52585	2	36	3	2	1	1		0	0	2	2	2	2	45.625	0
52586	2	64	3	3	2	1	1	3	0	2	2	2	2	85	1
52589	2	52	1	2	1	4	2	0	1	2	2	2	2	61.25	1
52591	1	63	4	3	2	4	0	2	0	2	2	2	2	76.25	1
52592	1	54	1	2	1	1	1	0	0	2	2	2	2	60	0
52602	2	64	4	1	1	2	1	0	0	2	1	2	2	62.5	1
52605	2	60	1	3	1	1		0	0	2	1	2	2	46.25	1
52606	1	75	4	2	1	1		0		2	2	2	2	79	1
52609	1	51	2	3	2	1		3	0	2	1	2	2	75.625	0
52611	2	50	3	1	2	1		3	0	2	2	2	2	45.625	0
52619	1	78	3	2	2	1	1	0	0	2	1	1	1	45	1
52621	1	35	2	2	1	4	1	2	0	2	2	2	2	60	0
52625	2	61	1	1	1	1		0	0	2	1	2	2	66.875	1
52630	2	72	4	1	1	2			0	2	2	2	2	63.75	1
52631	2	44	3	2	1	1		3	0	2	2	2	2	66.875	1
52634	2	48	3		1	1	2	0	0	2	2	2	2	80	0
52642	1	42	1		1	4	2	0	0	2	2	2	2	81.875	1
52643	1	61	3	2	1	1	0	2	0	2	2	2	2	72.5	1
52645	2	80	1	2	1	2	1	3	0	2	1	2	1	64.28571429	1
52646	2	42	1	2	1	1		3		2	2	2	2	76.25	0
52647	1	43	1	1	1	1	2	1	0	2	2	2	2	56.875	1
52648	1	39	3	3	2	1	1	1	0	2	2	2	2	69.375	0
52650	1	36	4	3	1	3	0	3	0	2	2	2	2	63.125	0
52652	2	71	1	3	2	1	1		0	2	1	2	2	53.125	1
52653	1	80	3	2	2	2	1	2	0	2	2	2	1	78.75	1
52656	2	53	4	3	2	1	1	1	0	2		2	2	68.75	1
52660	2	62	1	2	1	2	1	3	0	2	1	2	2	30	1
52661	1	71	3	2	2	1	1	3	0	2	1	1	2	51.25	1
52671	1	61	3	1	1	4	2	0	1	2	1	2	2	46.875	1
52674	2	80	3	1	1	2	1	0	0	2	1	2	2	66.875	0
52675	2	34	3	3	2	1	1	2	0	2	2	2	2	98.75	0
52682	1	64	1	2	1	1		1	0	2	2	2	2	55.625	1
52686	1	36	5	2	1	1		3	0	2	2	2	2	70.625	0
52688	1	67	1	1	1	1		2	0	2	2	2	2	50	1
52689	2	44	3	3	2	1	2	0	0	2	2	2	2	76.25	0
52690	2	58	1	3	2	1	2	2	1	2	1	2	2	72.5	1
52691	1	80	3	3	2	1	1	0	0	2	2	2	1	61.42857143	1
52695	1	56	3	3	2	1	1	3	0	2	2	2	2	77.85714286	0
52700	1	67	3	2	1	1	1	0	0	2	2	2	2	63.125	1
52702	2	46	4	2	2	4	1	3	0	2	2	2	2	71.875	0
52703	2	38	4	3	2	1	1	3	0	2	2	2	2	90	0
52715	2	70	2	3	1	4	0	3	0	1	1	2	1	56.875	1
52716	2	30	3	1	1	3		0	1	2	2	2	2	60.71428571	0
52718	1	52	3	2	2	4	1	3	0	2	1	2	1	70	1
52719	2	73	3	3	2	1	1	2	0	2	1	2	2	51.875	1
52721	1	60	4	1	1	4	2	1	0	2	1	1	1	34.28571429	1
52723	1	58	4	2	1	3	1	0	0	2	1	2	2	48.75	1
52726	2	56	1	3	1	1	1	0	0	2	2	2	2	36.25	1
52727	2	35	4	3	2	3	1	2	1	2	2	2	2	70.625	0
52728	1	65	1	2	1	1	1	0	0	2	2	2	2	71.25	1
52730	2	53	3	2	1	1	1	3	0	2	1	2	2	71.875	0
52731	2	47	3	2	1	1	2	1	0	2	2	2	2	68.75	0
52733	1	42	3	1	1	1		1	0	2	2	2	2	64.375	0
52737	2	34	3	3	1	1	2	1	0	2	2	2	2	94.375	0
52739	2	71	3	2	2	1	0	0	0	2	1	2	2	71.875	1
52741	1	73	3	2	1	1		0	0	2	2	2	2	45	0
52745	2	62	1	3	1	1	2	1	0	2	1	2	2	53.75	1
52747	2	31	3	2	1	1	2	2	1	2	1	2	2	37.14285714	0
52749	1	34	1	1	1	4	2	0	0	2	2	2	2	42.5	0
52750	2	37	4	2	1	4	2	3	0	2	2	2	2	63.125	0
52751	2	67	3	3	2	1	1	3	0	2	2	2	2	70	1
52754	2	36	4	1	1	1	1	3	1	2	2	2	2	46.25	0
52759	2	67	4	1	2	3	1	2	0	2	1	2	2	63.75	1
52761	1	53	4	3	2	1	1	1	0	2	2	2	2	62.5	1
52763	1	33	4	2	1	4	1	2	0	2	2	2	2	45.625	1
52766	1	52	3	3	2	1	0	1	0	2	2	2	2	87.5	0
52774	2	80	3	2	2	1		2	0	2	2	2	2	65.83333333	1
52775	2	51	2	3	1	1	1	1	0	2	1	2	2	56.875	1
52778	2	34	1	2	1	1	2	1	0	2	2	2	2	71.25	0
52782	2	38	3	3	2	1	2	3	0	1	2	2	2	65	0
52786	1	71	4	3	2	1	1	0	0	2	2	2	2	63.125	1
52789	1	34	4	3	2	1	1	2	0	2	2	2	2	88.75	0
52794	1	51	2			1	2	0	0	2	2	2	2	43.75	1
52800	1	31	3	2	1	1	2	0	1	2	2	2	2	59.375	0
52801	2	42	4	2	1	4			0	1	2	2	2	60	1
52813	1	65	3	3	2	1	2	0	0	2	2	2	2	47.5	1
52814	2	76	3	1	2	2	0	1	0	2	2	2	2	40.71428571	1
52815	1	67	3	3	2	3	1	2	0	2	1	2	2	75	1
52819	2	44	1	2	1	1	2	3	1	1	2	2	2	46.25	1
52823	2	41	3	1	1	4		1		2	2	2	2	62.5	0
52825	2	39	3	1	1	4		3	0	2	2	2	2	60	0
52832	2	30	3	1	2	3	1	0	0	1	1	2	2	46.25	1
52833	1	32	3	1	2	3	2	3	0	1	2	2	2	58.125	1
52836	1	45	3	3	2	1	1	0	0	2	2	2	2	85	0
52837	2	36	4	1	2	4	1	1	0	2	2	2	2	85	0
52841	2	80	3	1	1	2		0	0	2	1	2	1	54.375	0
52843	1	31	3	2	2	1	1	1	0	2	2	2	2	72.5	0
52846	1	47	1	2	1	1	2	1	0	2	2	2	2	73.75	1
52852	1	46	4	2	2	1	1	3	1	2	1	2	2	49.28571429	1
52853	2	70	1	1	1	2	0	1	0	2	1	2	2	49.375	0
52857	1	40	3	3	2	3	2	1	0	2	2	2	2	54.16666667	0
52858	2	70	3	1	1	3	2	0	0	2	2	2	1	59.375	1
52865	1	68	3		2	1	1	2	0	2	1	2	2	76.25	1
52869	1	49	4	2	2	3	1	3	0	2	2	2	2	45	0
52874	1	50	1	2	1	1	2	0	0	2	2	2	2	66.25	1
52881	1	69	1	3	2	1	1	0	0	2	2	2	2	63.75	0
52886	2	48	5	3	2	1	1	0	0	2	2	2	2	72.5	0
52893	1	48	4	3	2	1	1	0	0	2	2	2	2	54.375	1
52894	2	43	4	2	1	1	1	2	0	2	2	2	2	70	1
52895	2	50	3	2	1	1	1	2	0	1	1	2	2	74.375	1
52903	1	51	4	1	2	4		1	0	2	1	2	2	55.625	0
52917	2	36	3	3	1	1	2	0	1	1	2	2	2	66.25	1
52924	2	40	5	2	2	1	0	3	0	2	2	2	2	93.75	1
52927	2	35	2	3	2	1	2	2	0	2	2	2	2	57.5	0
52931	1	70	3	3	2	1	1	3	0	1	2	2	2	70	1
52932	2	34	4	3	2	1	0	3	0	2	2	2	2	50	0
52940	1	32	4	3	1	1		1		2	2	2	2	48.33333333	1
52942	1	68	4	2	1	1	1	3	0	2	2	2	1	75.625	1
52952	1	58	2		1	1	2	0	1	2	2	2	2	48.125	1
52967	1	61	3	1	1	3	2	0	0	1	1	2	2	78.125	0
52975	1	37	5	2	2	4	1	2	0	2	2	2	2	74.375	0
52977	2	80	3	1	2	2	1	3	0	2	1	2	2	69.375	1
52980	1	38	3	3	2	1	1	0	0	2	2	2	2	59.375	0
52989	2	52	3	3	2	3	1	1	0	2	2	2	2	97.5	0
52992	2	31	3	3	2	1		3		2	2	2	2	100	0
53000	1	53	1	1	1	3	2	0	0	2	2	2	2	56.875	1
53003	2	49	1	2	1	1	1	1	0	2	2	2	2	84.375	0
53004	1	46	4	3	2	4	2	0	0	2	2	2	2	70.625	1
53005	1	46	2	2	1	1	2	0	0	2	2	2	2	60	0
53006	1	68	2	2	2	1	2	3	0	2	2	2	2	65	0
53009	2	73	3	2	1	1	0	3	0	2	1	2	2	53.75	0
53010	1	51	4	1	1	4	2	1	0	2	2	1	2	73.125	1
53011	1	80	3	2	2	1	0	3	0	2	2	2	2	79.375	1
53019	2	44	1	2	2	1		1	0	2	2	2	2	73.75	1
53020	1	35	1	1	1	1	2	2	0	2	2	2	1	63.75	0
53027	2	55	3	3	2	1		2	0	2	2	2	2	73.75	0
53028	2	48	1	3	2	1	2	3	1	2	1	2	2	65.625	0
53038	1	66	3	3	2	1	1	2	0	2	1	2	2	80	1
53040	1	46	3	1	2	1	1	0	0	2	2	2	2	59.375	1
53044	2	53	3	3	2	1	1	1	0	2	2	2	2	83.125	0
53051	2	59	3	2	2	2	2	0	0	2	2	2	2	52.5	0
53054	1	66	4	2	2	1	1	3	0	2	2	2	2	50.625	1
53055	1	41	4	2	2	4	1	2	0	2	2	2	2	39.375	1
53058	1	69	3	3	2	1	2	2	0	2	1	2	2	71.42857143	1
53068	2	55	5	2	2	4	2	2	0	2	2	2	2	66.25	1
53075	2	72	3	3	1	2	1	3	0	2	1	2	2	63.125	1
53078	1	33	3	2	2	1		1		2	2	2	2	61.42857143	1
53079	2	31	4	1	2	4	0	3	0	2	2	2	2	92.5	0
53085	2	44	3	3	2	1	1	3	0	2	2	2	2	55.625	0
53086	2	33	2	1	1	4	2	1	0	2	2	2	2	53.75	1
53087	1	32	2	3	2	1		0	0	2	2	2	2	90	0
53092	2	53	4	1	2	1		0	0	2	2	2	2	51.875	1
53093	2	63	3	1	1	2	0	2	0	2	1	2	1	52.5	0
53095	2	52	3	1	1	4	2	0	1	1	1	2	2	43.75	1
53098	2	73	3	3	2	2	1	1	0	2	2	2	2	84.375	0
53100	2	57	3	3	2	1	1	1	0	2	2	2	2	81.25	0
53102	1	75	3	2	1	1	1	0	0	2	2	2	2	59.375	1
53104	2	47	3	3	1	1	2	0	1	1	1	2	1	48.75	1
53112	2	42	1	1	1	1		1		2	2	2	2	68.75	1
53114	1	66	1	2	1	4		0	0	2	2	2	1	64.375	1
53116	1	63	4	1	2	1		1	1	2	1	2	2	69.375	1
53117	2	36	3	3	2	1		1	0	2	2	2	2	95	0
53121	1	64	4	2	2	1	0	3	0	2	1	2	2	78.75	1
53124	1	52	3	3	2	1	1	2	0	2	2	2	2	31.875	1
53127	1	39	1	3	2	1	2	3	0	2	2	1	2	61.25	0
53130	1	43	3	3	2	3	2	0	0	1	1	2	2	75.625	0
53131	1	39	4	1	1	4	2	2	0	2	2	2	2	68.75	0
53139	2	65	4	2	2	1	1	3	0	2	1	2	2	77.5	1
53143	1	53	3	3	1	1	1	3	0	2	2	2	2	71.875	1
53146	1	30	2	2	2	1	1	3	0	2	2	2	2	81.66666667	0
53154	1	55	3	1	2	4		0	1	1	2	1	2	55.625	1
53159	1	32	4	1	2	4	0	3	0	2	2	2	2	75	0
53161	2	49	2	2	2	4	1	2	0	2	2	2	2	68.75	0
53165	2	51	4	3	1	4	2	1	0	2	2	2	2	59.16666667	1
53169	1	73	3	2	2	1	1	0	0	2	2	2	2	71.875	0
53171	2	65	4	2	2	1		0		2	2	2	2	53.75	1
53175	2	42	3	3	2	1	1	2	1	2	2	2	2	90.625	0
53177	1	55	4	3	2	1	1	0	0	2	2	2	2	36.875	1
53181	2	37	3	3	2	1	1	0	1	1	2	2	2	76.875	0
53182	1	62	5	3	2	1		3	0	2	2	2	2	73.125	0
53184	2	66	4	3	2	1	1	3	0	2	2	2	2	68.125	0
53193	2	77	2	3	1	2	1	0	0	2	2	2	2	64.375	0
53198	2	53	4	2	2	2	0	3	0	2	1	2	2	48.75	0
53199	1	54	1		1	1	1	3	0	2	2	2	2	67.5	0
53206	2	68	3	2	1	1		1	0	2	2	2	2	52.5	1
53210	2	30	3	2	2	4	2	3	1	1	2	2	2	65	0
53211	1	45	1	2	1	1	2	0	0	2	2	2	2	57.5	1
53215	2	55	5	3	2	1	0	0	0	2	2	2	2	79.375	1
53217	2	47	1	1	1	4	0	0	1	2	2	2	2	51.875	1
53220	2	66	2		1	3	1	0	0	2	2	2	2	67.5	0
53221	1	39	3	3	2	4	2	0	0	2	2	2	2	75.625	1
53222	2	63	2	3	2	1	2	2	0	2	1	2	2	69.375	0
53223	2	67	4	1	2	1	1	2	0	2	2	2	2	59.16666667	0
53227	1	51	1	2	1	2		1	0	2	2	2	2	72.5	0
53228	1	39	1	2	1	1	2	0	0	2	1	2	2	56.875	1
53234	2	53	2		2	1	0	3	0	2	2	2	2	80.625	0
53236	1	60	4	1	2	1		2		1	1	2	2	36.25	1
53238	2	40	1	3	2	1	2	0	0	2	2	2	2	72.5	1
53242	1	57	3		1	1	2	3	0	2	1	2	2	42.14285714	0
53243	2	43	3	1	2	3		3	0	1	2	2	2	39.375	1
53247	2	44	3		1	1	1	2	0	2	2	2	2	72.5	0
53249	2	33	3	1	2	4	2	1	0	1	1	2	2	56.25	1
53253	2	70	3	2	1	1	2	3	0	2	2	2	1	74.375	0
53261	1	80	3	3	2	2		0	0	2	1	2	1	49.375	1
53264	2	35	4	1	1	4	2		0	1	2	2	2	57.5	0
53265	2	38	4	3	1	1	0	0	0	1	2	2	2	51.875	0
53266	1	45	1	1	1	4	2	0	0	2	2	2	2	70	1
53268	2	71	3	2	1	1		3	0	2	1	2	2	60.625	0
53272	2	58	1	1	1	4	0	0	0	2	2	2	2	41.42857143	1
53273	1	56	1	2	1	1	2	2	0	2	1	2	2	61.25	1
53278	2	62	1	2	2	1		3	0	2	2	2	2	70.625	0
53282	1	65	4	1	1	3	2	1	0	2	2	2	1	30	1
53286	2	67	2	3	2	4	2	3	0	2	2	2	2	88.75	0
53287	2	44	4	2	2	1	1	2	0	1	2	2	2	58.75	1
53288	2	79	3	1	1	2		0	0	1	1	1	2	67.5	1
53291	2	52	3	1	2	3	1	2	0	2	2	2	2	96.25	0
53302	1	51	3	2	2	2	1	2	0	2	2	2	2	73.75	0
53306	2	41	1	1	1	1	0	0	1	2	2	2	2	55.625	1
53316	2	52	3	1	1	1		3	0	2	1	1	1	44.375	1
53319	2	30	3	2	2	1	0	2	0	2	2	2	2	88.75	0
53322	1	32	3	2	2	4	2	2	0	2	2	2	2	71.875	0
53325	1	37	3	2	1	1		1	0	2	2	2	2	55	1
53328	1	53	4		1	2	2	1	1	1	1	2	1	56.25	1
53334	2	48	3	1	1	4	2		1	1	1	2	2	55	1
53341	1	60	2	2	1	3	1	3	0	2	2	2	2	65.625	0
53346	2	46	3	3	1	1	2	2	0	2	1	2	2	81.25	0
53353	1	74	3	1	1	3	2	0	0	1	1	2	2	68.75	0
53356	2	57	1	2	1	3	0	3	0	1	1	2	2	46.875	1
53361	2	61	1	1	1	1		0		2	1	2	2	61.25	1
53362	1	80	3	2	2	1	1	3	0	2	1	2	1	58.125	0
53369	2	39	3	2	1	1	1	1	0	2	2	2	2	81.25	0
53371	1	68	3	1	1	2	2	0	0	2	2	2	2	56.875	1
53372	1	61	4	2	2	1	0	0	0	2	1	1	2	49.375	1
53375	2	37	3	3	2	1	1	1	0	2	2	2	2	88.33333333	0
53379	1	80	3		2	2		3	0	2	2	2	1	75.625	1
53381	1	59	3	1	2	4		1	0	2	2	2	2	72.5	1
53382	1	72	3	2	2	1	1	3	0	2	1	2	2	81.25	1
53383	2	36	2	2	1	4	2	0	1	2	2	2	2	83.75	0
53389	1	47	3	2	1	1		0	0	2	1	1	2	70.625	0
53395	2	40	3	2	1	1	2	2	0	2	2	2	2	69.375	0
53396	1	43	3	2	1	1	2	2	0	2	2	2	2	56.875	0
53397	2	43	4	1	1	3	0	0	0	2	2	2	2	66.25	1
53404	1	54	3	3	2	1	1	0	1	2	2	2	2	83.125	0
53418	1	39	3	2	2	3	2	0	1	2	2	2	2	55	0
53420	2	62	4	3	2	4	0	0	0	2	1	2	2	63.75	0
53425	2	70	3	3	2	1	2	2	0	2	1	2	2	77.85714286	0
53434	1	42	3	2	1	1	2	0	0	2	2	2	2	81.875	1
53439	1	46	5	3	2	1		3	0	2	2	2	2	78.75	0
53443	1	51	4	3	1	1		0	0	2	1	2	1	47.14285714	1
53444	2	75	1	1	1	1	2		1	1	1	2	2	46.875	1
53450	1	37	3	1	2	3	2	0	0	2	1	2	2	60	0
53453	2	33	1	1	1	4		3	0	2	2	2	2	85	0
53459	2	80	1		1	2	0	2	0	2	2	2	2	73.75	1
53460	1	68	2	2	1	3		3	0	2	1	2	2	58.125	1
53465	2	47	3	1	1	1		3		2	2	2	2	52.5	1
53467	2	41	3		2	1		2		2	2	2	2	81.42857143	0
53471	2	49	2	3	1	1	2	3	0	2	2	2	2	73.75	0
53472	2	50	3	2	1	1	2	1	0	2	2	2	2	58.75	0
53476	1	35	3	3	2	1	1	2	0	2	2	2	2	70	0
53477	1	80	3	2	2	1	2	2	0	2	2	1	1	75	1
53480	2	41	4		1	4	2	0	0	2	2	2	2	65.71428571	1
53481	1	66	3	3	1	1	2	0	0	2	2	2	2	61.875	0
53484	1	71	3	1	1	3	1	3	0	2	1	2	2	81.25	1
53495	1	31	3	1	2	4	2	3	1	1	2	2	2	74.375	1
53496	2	59	4	2	1	2	2	1	1	2	1	2	2	67.5	1
53500	1	32	2	2	2	1	2	0	0	2	2	2	2	76.25	0
53501	1	44	3	3	2	1	1	0	0	2	2	2	2	79.375	0
53502	2	80	3	1	1	2	1	1	0	1	1	2	2	53.125	1
53504	1	70	3	2	1	1	1	0	0	2	1	2	1	66.25	1
53505	1	48	3	1	1	3		0	0	2	2	2	2	43.125	1
53506	1	30	3	2	1	1	2	1	0	2	2	2	2	58.75	0
53508	2	54	4	2	1	1	0	0	0	2	1	2	2	69.375	0
53515	1	41	3	3	1	1	1	3	0	2	2	2	2	52.5	1
53516	2	59	2	2	1	1	0	2	0	1	1	2	2	52.5	0
53518	1	63	4	1	2	3		2	0	2	2	2	2	46.25	1
53522	2	33	3	3	2	1	1	0	0	2	2	2	2	80	0
53524	2	39	3	2	1	1	0	2	0	2	2	2	2	57.5	1
53526	2	62	3	3	2	1	1	3	0	2	1	2	2	61.875	0
53528	2	44	3	2	2	4		3	0	2	2	2	2	61.875	0
53529	2	57	4	2	1	3	1	0	0	2	1	2	2	43.75	1
53530	2	62	3	1	2	3		3		2	2	2	2	72.5	0
53532	1	51	3	2	1	1	2	0	0	2	1	2	2	58.75	0
53533	1	42	4	1	1	1	1	0	0	1	2	2	2	67.5	1
53534	1	56	3	3	2	1	1	3	0	2	2	2	2	68.125	1
53537	2	36	1	1	1	4		1	1	2	2	2	2	87.5	1
53538	2	40	3	2	1	1	2	3	0	2	2	2	2	81.25	1
53540	1	55	3	3	1	1	1	0	0	1	2	2	1	60	0
53544	1	50	5	3	2	1	1	0	0	2	1	2	2	75	0
53546	2	66	3	3	2	1	2	3	0	2	1	2	2	33.75	1
53548	2	49	1	1	2	2	2	3	0	2	2	2	2	78.57142857	0
53551	2	34	3	1	2	4	1	3	0	2	2	2	2	82.85714286	0
53555	1	50	3	2	1	3	1	2	0	2	2	2	2	57.5	1
53557	2	36	1	3	2	1	0	2	0	2	2	2	2	71.25	1
53563	1	30	3	3	1	3	0	1	0	2	2	2	2	92.5	0
53565	2	51	2	2	1	1	2	3	0	2	2	2	2	86.66666667	0
53569	1	40	3	3	2	1	1		0	2	2	2	2	63.125	0
53571	2	49	4	2	1	1	0	1	0	2	2	2	2	66.875	1
53573	2	43	3	3	1	1		3	0	2	2	2	2	73.75	0
53575	1	46	3	2	2	1		0		2	2	2	2	71.25	0
53577	1	75	3	2	2	1		0	0	2	1	1	2	62.5	1
53582	2	56	3	1	1	4	0	3	0	2	2	2	2	58.75	1
53585	2	43	3	2	2	1		3	0	1	2	2	2	88.75	0
53597	2	43	4	2	2	1	1	3	0	2	1	2	2	48.75	1
53598	2	30	4	1	1	1	2		0	2	2	2	2	56.66666667	0
53604	2	63	3	2	2	3	2	1	0	1	1	2	2	48.75	0
53608	2	34	4	2	1	1		0		2	2	2	2	67.14285714	0
53609	2	79	3	2	2	2	1	2	0	2	1	2	2	67.5	1
53610	2	67	3	1	1	2	2	3	0	2	2	2	2	66.875	1
53611	2	39	2		2	1	1	3	0	2	2	2	2	77.5	1
53617	2	48	4	1	1	1	2	2	1	2	1	2	2	41.25	0
53618	1	41	3	3	2	1	2	0	0	2	2	2	2	82.5	1
53620	2	31	3	1	1	4	2	0	0	1	2	2	2	27.14285714	1
53621	1	40	1	1	1	1	2	0	0	2	2	2	2	73.125	1
53622	1	62	4	3	2	1	2	1	0	2	2	1	2	27.14285714	1
53625	1	53	3	2	2	4	2	2	0	2	1	2	2	63.125	1
53626	2	71	2	2	1	1	0	3	0	2	1	2	2	75.625	1
53632	1	45	3	1	1	4	2	0	1	2	2	2	1	60.625	1
53637	2	67	1	1	1	3	0		0	1	1	2	1	47.5	1
53640	1	31	3	3	1	1	2	0	0	1	2	2	2	65.625	0
53641	2	31	1	2	1	1		0		2	2	2	2	69.375	1
53643	1	38	3	2	2	4	1	3	0	2	2	2	2	96.25	0
53647	1	65	4	1	2	3	0		0	2	1	2	1	71.875	1
53652	2	30	1	3	2	4	1	3	0	2	2	2	2	60	0
53653	2	77	4	1	2	3		2	0	2	1	2	1	51.25	1
53656	2	54	3	3	2	1	2	3	0	2	2	2	2	59.375	0
53659	1	58	1	2	1	4		0	0	2	2	2	2	60.625	1
53662	1	32	4	3	2	1		1	0	1	2	2	2	69.375	1
53663	2	33	4	2	1	4		3		2	2	2	2	51.875	1
53664	2	80	3	2	1	2	0	3	1	2	1	2	2	53.75	1
53670	2	40	3	1	1	1	1	2	0	1	2	2	2	78.75	0
53672	1	36	5	2	2	1	1	2	0	2	2	2	2	68.125	0
53676	1	51	3	3	2	1	1	3	0	2	2	2	2	61.875	1
53678	1	50	4		2	4	1	2	0	2	2	2	2	87.5	1
53679	2	52	4	1	2	4	1	3	0	2	2	2	2	60	1
53682	2	67	4	3	2	1	1	3	0	1	2	2	2	53.75	0
53684	1	42	1	1	1	1	2	1	0	2	1	2	2	68.125	1
53696	2	51	1	2	1	1		3	0	2	2	2	2	65.625	1
53697	2	70	1	1	2	4	1	3	0	1	1	2	2	77.5	1
53700	2	37	1	1	1	3	2	2	0	2	2	2	2	65	0
53701	2	63	4	3	2	1	2	3	0	2	1	2	2	68.57142857	0
53714	1	61	4	2	1	1	1	1	0	1	1	2	2	55.625	1
53715	2	74	3	2	2	2	2	3	1	2	1	2	2	65	0
53719	1	61	4		2	1	1	0	0	2	2	2	2	58.75	0
53723	2	79	4	1	1	2		1	0	2	1	2	2	58.75	0
53725	2	32	5	2	2	1	0	0	0	2	2	2	2	88.75	0
53742	1	38	5	2	2	1		1		2	2	2	2	79.375	1
53743	1	65	3	2	2	1	1	0	0	2	1	2	2	65	1
53745	1	60	1	2	1	1	2	2	0	2	2	2	2	54.375	1
53746	2	38	5	3	2	4	0	3	0	1	2	2	2	44.28571429	0
53750	2	40	2	2	2	4	1	3	0	2	2	2	2	77.5	0
53756	1	75	3	1	1	1		2	0	2	2	2	1	49.375	1
53759	1	60	3	1	2	4	2	1	0	2	1	2	2	29.28571429	1
53761	1	59	3	1	2	3		1		1			2	59.28571429	1
53762	1	44	1		1	1		0		2	2	2	2	57.85714286	1
53763	2	60	3	2	2	4	1	1	0	2	2	2	2	56.25	1
53764	2	49	4	2	2	3	1	2	0	1	2	2	2	70	0
53772	2	40	2	2	1	4	2	3	0	2	2	2	2	68.125	0
53774	1	49	1	3	2	1	1	1	0	1	1	2	2	75.625	0
53776	2	46	2	1	1	3	1	3	0	2	1	2	2	60	0
53777	1	63	3	2	2	4	2	0	0	2	2	2	2	60.625	1
53779	2	58	1	1	1	3		1	0	2	2	2	2	43.125	1
53781	2	52	3	3	2	1	1	3	0	2	2	2	2	90	0
53782	1	80	3	2	2	1	1	2	0	2	1	2	2	60	0
53785	2	56	3	1	2	3	0	0	0	2	1	2	2	46.25	1
53790	1	47	3	3	2	1		2	0	2	2	2	2	58.75	0
53791	2	68	1	2	1	1		3	0	2	2	2	2	61.875	1
53794	1	44	3	3	2	1	2	2	0	2	2	2	2	75	0
53800	1	32	1	1	1	4	1	0	0	2	2	2	2	71.875	1
53802	1	80	3	2	2	2	1	0	1	1	2	2	2	43.125	1
53807	2	63	3	1	2	4	2	2	0	2	2	2	2	65	1
53813	1	62	2	2	1	1	1	0	0	2	1	2	2	43.125	1
53817	2	44	4	2	2	4	2	3	0	2	2	2	2	60.625	0
53821	1	80	3	2	2	1		3	0	2	2	2	2	78.125	1
53824	2	74	5	2	1	1		0		2	1	2	2	68.125	1
53827	1	77	3	2	2	1	0	0	0	2	1	2	1	76.25	1
53831	1	40	2	1	1	4	1	0	1	2	1	2	2	49.375	1
53833	1	35	5	1	2	1	0	0	0	1	2	2	2	80	1
53835	2	71	1	2	1	2	0	1	1	2	1	2	2	64.375	1
53841	2	51	2	3	2	1	2	3	0	2	2	2	2	83.125	0
53845	2	42	1	2	1	1	2	2	0	2	2	2	2	60.625	1
53847	2	54	3	1	1	3	1	2	0	2	2	2	2	83.125	1
53848	2	38	4	2	2	4		3		2	2	2	2	67.85714286	0
53849	2	37	3	2	2	3	2	1	0	2	2	2	2	90.625	0
53850	1	50	3	2	2	4	2	0	0	2	2		2	69.375	1
53868	2	41	3	3	2	1	1	1	0	2	2	2	2	73.75	0
53874	2	34	3	2	1	4	2	0	0	2	2	2	2	49.375	0
53875	2	50	4	3	2	1	2	2	0	2	1	2	2	47.5	0
53876	1	37	3	2	1	1		1	0	2	2	2	2	55.625	0
53877	2	46	2	2	2	1	1	0	0	2	2	2	2	77.5	1
53883	2	35	2	2	1	1	2	2	0	2	2	2	2	90.625	0
53884	2	68	3	3	2	1	1	2	0	2	2	2	2	51.875	0
53889	1	66	3	2	1	1	1	3	0	2	1	2	2	65	1
53895	2	38	3	1	2	4	2	0	0	2	1	2	2	45	1
53898	1	43	4	2	1	4	2	3	1	2	1	2	2	62.5	1
53900	2	73	3	1	1	1		2	0	2	1	2	2	60	0
53912	1	34	3	2	1	4	2	0	0	1	2	2	2	71.25	0
53913	2	75	3	3	2	1		2	0	2	2	2	2	67.5	0
53914	1	60	3	3	2	1	1	2	0	2	2	2	2	82.5	0
53918	1	40	1	2	2	4	2	0	0	2	2	2	2	71.25	1
53933	2	58	1	1	2	3		3	0	1	2	2	2	59.375	0
53937	2	33	4	2	1	4	2	3	0	1	2	2	2	56.875	1
53946	1	63	4	2	2	1	1	0	0	2	1	2	2	48.75	1
53952	2	36	1	2	1	4		3	0	1	2	2	2	67.5	0
53954	1	31	3	2	1	1	1	0	0	2	2	2	2	56.875	1
53958	2	35	3	3	2	1	1	3	0	2	2	2	2	97.5	0
53968	2	52	4	3	2	1	2	2	0	2	1	2	2	51.25	1
53970	2	51	2	1	2	4	1	0	1	2	1	2	2	55	1
53972	2	41	3	3	2	1	1	1	0	2	2	2	2	75	0
53974	1	30	1	3	2	1	2	2	0	2	2	2	2	58.75	1
53978	1	68	2	2	1	1	1	1	0	2	2	2	2	76.875	1
53987	2	35	4	3	2	4	2	0	0	2	2	2	2	66.875	0
53994	1	39	4	2	1	4	1	0	0	1	2	2	2	55	0
53995	2	62	3	1	2	3		3	0	1	1	2	2	48.125	0
53996	1	71	4	2	2	1		0	0	2	2	2	1	45	1
54008	1	57	4	3	2	1	1	2	0	2	2	2	2	61.25	1
54010	1	79	1	3	2	1	1	3	0	2	2	2	2	68.57142857	0
54011	2	80	3	1	1	2		0	1	1	1	2	2	62.14285714	0
54017	2	80	3	2	2	2		3	0	2	2	2	2	75.625	1
54022	2	49	4	2	2	3		3	0	1	2	2	2	74.28571429	0
54024	1	80	3	3	2	1		3	0	2	2	2	1	82.5	1
54027	2	62	4	3	2	3	1	2	0	2	2	2	2	70.625	1
54032	1	40	3	2	1	4	2	0	0	2	2	2	2	53.75	1
54033	1	67	4	1	2	2		0	0	1	1	2	2	76.25	1
54034	2	47	4	1	1	4		0	0	2	1	2	2	37.5	1
54035	2	43	3	2	1	1		2		2	2	2	2	58.125	1
54036	2	46	3	2	1	1	2	0	0	2	2	2	1	45	0
54038	1	40	3	3	1	1	2	1	0	2	2	2	2	60	0
54041	1	52	2	2	2	4		3	0	2	2	2	2	70.625	1
54042	1	49	1	3	1	1	2	2	0	2	2	2	2	64.375	1
54043	2	44	3	1	2	3	2	1	0	2	2	2	2	83.75	0
54046	2	38	3	3	2	1	2	0	0	2	2	2	2	83.125	0
54047	1	46	1	1	1	1	2	2	0	2	1	2	2	75	0
54048	1	63	1	2	1	1	2	0	0	2	1	2	2	58.125	1
54054	2	73	3	1	2	3	1	3	0	2	1	2	1	65.625	1
54055	1	43	3	3	1	4	2	3	1	2	2	2	2	75.625	0
54060	2	47	4	1	1	2	1	2	1	2	1	2	2	52.5	0
54062	2	49	3	3	2	1	1	3	0	1	1	2	2	83.75	0
54063	2	37	1	2	2	1		0		2	2	2	2	51.875	1
54064	1	42	2	2	1	4	1	1	0	2	2	2	2	27.5	1
54073	2	80	3	2	1	1	0	0	0	2	1	2	2	63.125	1
54075	2	72	3	2	2	2	1	3	0	2	1	2	2	76.875	0
54078	2	47	2	2	2	3	0	2	0	2	2	2	2	75	0
54080	1	53	4	3	2	1		2	0	2	2	2	2	58.125	1
54085	1	75	3	3	2	1	1	1	0	2	1	2	2	58.125	0
54086	1	37	2	1	2	4	2	3	0	2	2	2	1	75	1
54088	1	58	3	1	1	3		0		2	2	2	2	66.25	0
54092	2	68	4	2	2	1		3	0	1	2	2	2	80	0
54093	2	61	2	1	1	1	1	3	0	2	1	2	2	53.75	0
54094	2	47	3	2	1	1		0	0	2	1	2	2	54.375	0
54095	2	39	4	2	2	4		3	0	2	2	2	2	68.75	1
54096	2	75	3	2	2	3	1	1	0	2	1	2	2	76.66666667	1
54104	1	65	3	3	2	1	1	2	0	1	2	2	2	75.625	0
54107	2	47	3	3	2	1	0	3	0	2	2	2	2	78.33333333	0
54110	2	76	1	3	1	2	0	0		2	1	2	2	39.375	1
54112	2	67	4	2	2	2		3	0	2	1	2	2	63.57142857	1
54119	2	47	5	2	2	1		0		2	2	2	2	86.25	1
54123	1	34	3	1	1	1		0	0	2	2	2	2	60	1
54124	2	48	2	3	2	3		3	1	1	1	2	2	42.5	0
54127	2	35	1	1	1	1	2	3	0	2	2	2	2	66.25	0
54130	2	48	3	3	2	1	2	0	0	2	2	2	2	74.375	0
54131	2	35	4	2	2	4	1	3	0	2	2	2	2	87.5	0
54133	2	43	5	1	2	3		2	1	1	2	2	2	18.125	1
54137	1	55	3	3	1	1	1	2	0	2	2	2	2	65.625	1
54141	2	35	3	2	1	4		3	0	2	2	2	2	67.5	0
54142	2	64	3		2	1		3	0	2	2	2	1	44.375	1
54146	1	58	1	1	1	1	1	0	0	2	2	2	2	48.75	1
54148	1	34	1	2	1	1	2	2	0	2	2	2	2	79.375	0
54154	1	80	3	2	2	2		2	0	2	2	2	2	66.25	0
54159	1	37	1	3	1	1	0	2	0	2	2	2	2	58.125	1
54160	2	61	1	1	2	2		3	1	1	1	2	2	51.875	1
54168	2	49	3	1	1	1		2	0	2	1	2	1	63.75	1
54170	1	60	1	2	1	1	1	0	0	2	2	2	2	71.875	1
54173	1	47	3	3	2	1	1	3	0	2	2	2	2	40.625	1
54175	1	51	1	2	1	1		0	0	2	2	2	2	61.25	1
54186	2	38	4	1	2	3	1	0	0	2	2	2	2	57.14285714	0
54189	2	43	1	3	1	1	0	2	0	2	2	2	2	76.25	0
54192	1	59	3	2	1	1	1	3	0	2	2	2	2	77.5	0
54193	2	73	3	1	1	2	1	2	0	2	1	2	2	76.25	1
54196	1	60	3	3	2	1	1	3	0	2	2	2	2	91.875	1
54206	1	80	3	1	1	2	1	0	0	2	1	2	2	74.375	1
54207	1	62	2	2	2	3	1	3	0	2	2	2	2	51.875	1
54208	1	31	1	2	1	4	2	0	0	2	2	2	2	86.875	1
54223	1	80	3	2	2	4		3	0	2	2	2	2	57.5	1
54224	2	39	3	3	2	1	1	3	0	2	2	2	2	97.5	1
54227	2	60	3	2	1	1	1	3	0	2	2	2	2	75.625	1
54228	2	35	4	2	2	1	0	3	0	2	2	2	2	87.14285714	0
54234	2	40	4	1	1	4	2	3	0	2	2	2	2	75	1
54236	2	60	1	2		4	2	3	0	2	1	2	2	51.875	0
54238	2	42	5	1	2	1	1	3	0	2	2	2	2	86.25	0
54240	2	52	3	1	1	1	2	3	0	2	1	2	2	73.125	0
54241	2	32	1	1	1	4		0		2	2	2	2	71.875	1
54245	1	65	4	2	2	1	2	2	0	2	2	2	2	60	1
54251	1	48	5	2	2	1	0	3	0	2	2	2	2	81.875	1
54253	2	47	4	2	2	1	0	1	0	2	2	2	2	72.14285714	0
54259	1	80	3	2	1	1		3	0	2	2	2	2	65	1
54262	2	58	1	2	2	3	2	0	0	2	1	2	2	68.125	0
54265	2	31	3	2	2	1	1	1	0	2	2	2	2	56.875	0
54267	2	67	3	3	1	1	2	3	0	1	2	2	2	84.375	0
54270	1	66	2	1	1	1	2	3	0	2	1	2	2	57.5	1
54279	1	57	4	3	1	4	2	1	0	2	2	2	2	55.625	1
54290	2	43	4	2	1	4	2	3	0	2	2	2	2	45.625	0
54291	1	57	4	2	1	1	2	0	0	2	2	2	2	57.85714286	1
54295	1	57	3	2	2	4	0	3	0	2	2	2	1	90	1
54301	1	45	1	2	1	1	1	3	0	2	2	2	2	71.25	0
54305	2	50	4	2	2	3	2	2	0	2	1	2	2	45	1
54306	1	39	1	2	2	1	0	0	0	2	2	2	2	53.75	0
54312	2	48	1	3	1	4	2	1	0	2	1	2	2	80	1
54317	1	64	3	3	1	1	1	1	0	2	1	2	2	59.375	0
54319	1	43	3	1	1	1	2	0	1	2	2	1	2	45	0
54324	1	50	2		2	1		2	1	2	2	2	2	50	1
54325	2	65	1	2	1	2	0	0	0	2	2	2	2	55	1
54326	2	36	2	2	1	1	0	2	0	2	2	2	2	83.75	0
54335	2	34	3	3	2	1		1	0	2	1	2	2	72.5	0
54337	2	49	3	1	2	1	2	3	0	1	2	2	2	72.5	1
54349	1	37	3	1	1	4	2	3	0	2	2	2	2	56.875	1
54354	1	60	3	2	1	1		0	0	2	1	2	2	52.5	0
54356	2	55	4	3	2	1		3	0	2	1	2	2	79.375	0
54357	2	45	1	3	1	4	2	2	0	2	2	2	2	71.875	0
54358	2	62	4	2	2	4	2	3	0	2	1	2	2	53.57142857	1
54363	2	54	1	1	1	1	1	2	0	2	2	2	2	70.625	1
54366	2	44	5	1	1	1		1	1	2	2	2	2	75	1
54368	2	33	3	2	2	1	1	0	0	2	2	2	2	70	1
54370	1	46	1	1	2	3	2	0	0	2	2	2	2	51.42857143	1
54375	1	76	3	2	1	1	1	3	0	1	2	2	1	56.875	1
54378	2	65	3	3	1	1	2	2	0	2	2	2	2	78.75	1
54381	2	37	3	1	2	1		2	0	2	1	2	2	51.25	0
54386	1	52	1	2	1	1	1	0	0	2	2	2	2	46.25	1
54391	2	37	5	2	2	1		2		2	2	2	2	92.5	1
54392	2	64	4	3	2	3	2	3	0	2	2	2	2	44.28571429	0
54397	2	52	4	2	2	4	0	0	0	2	1	2	2	43.125	1
54413	1	80	3	2	2	1		3	0	2	2	2	2	52.5	0
54416	2	52	3	1	2	3	1		0	2	1	2	2	63.125	0
54418	2	46	3	2	1	1	1	3	1	2	1	2	2	45	0
54419	1	53	4	3	2	4		3	0	2	1	2	2	72.5	0
54429	2	31	3	2	1	4	2		0	2	2	2	2	70	0
54430	1	47	3	3	2	1	0	3	0	2	2	2	2	71.875	0
54433	2	47	3	3	1	1	2	0	0	1	2	2	2	68.75	1
54440	1	51	2	2	2	1	1	0	0	2	2	2	1	53.125	1
54441	2	45	4	1	2	4	2	3	0	1	2	2	2	62.5	0
54443	2	47	3	3	2	1	1	1	0	2	2	2	2	64.375	0
54444	2	50	3	1	1	2	2	2	1	2	1	2	2	68.125	0
54449	2	43	3	1	2	3	2	0	0	2	2	2	2	77.5	0
54451	2	44	1	2	1	1		2	0	2	2	2	2	76.875	0
54459	2	41	3	3	2	1	2	3	1	2	2	2	2	74.375	0
54463	2	68	3		2	1		3	0	2	1	2	2	60.625	0
54464	2	46	3		1	1	2	1	1	2	1	2	2	56.875	1
54466	2	54	2		1	4	0	3	1	1	1	2	2	73.75	1
54470	1	67	4		2	4	1	1	0	2	1	2	1	42.5	1
54471	2	31	1	1	1	1	0	2	0	2	2	2	2	72.5	0
54474	1	33	2		2	1	2	0	1	2	2	2	2	73.75	0
54475	1	35	1	1	1	4	2	0	0	2	2	2	2	58.125	1
54476	2	46	3	3	2	1	2	2	0	2	2	2	2	43.75	0
54478	1	43	4	2	1	4	2	3	0	2	2	2	2	53.125	1
54481	2	52	3	3	1	1	2	3	0	2	1	2	2	78.125	0
54482	2	50	3	2	1	4			1	2	1	2	2	38.57142857	0
54484	1	51	3	2	1	4		3	0	2	2	2	2	44.375	1
54485	2	31	4	1	2	3	1	1	0	2	2	2	2	76.875	0
54486	1	36	3	2	2	1		0	0	2	1	2	2	53.75	1
54487	1	45	3	2	2	1	2	3	0	2	2	2	2	59.375	0
54498	2	33	4	2	2	4		1	0	2	2	2	2	66.875	0
54504	1	55	4	1	1	4		0	0	1	2	2	2	59.375	1
54511	2	47	3	3	1	1	0	0	0	2	1	2	2	34	1
54523	2	68	1	1	2	4	1	0	0	1	1	2	2	70.625	1
54524	2	41	1	1	1	1	0	1	0	2	2	2	2	71.875	0
54528	2	39	3	1	1	1		0	0	1	1	2	2	53.125	1
54532	2	61	3	3	1	1	1	3	0	2	1	2	2	79.375	0
54533	1	68	3	2	1	1			0	2	1	2	1	50	1
54534	2	30	3	1	1	4		3		1	1	2	2	59.375	0
54539	2	59	3	2	1	1	2	0	0	2	2	2	2	60	1
54540	1	47	2	2	1	3		3	0	2	2	2	2	38.125	1
54542	1	49	5	2	2	1	1	0	0	2	2	2	2	50	0
54544	2	53	3	2	1	1	2	0	0	2	2	2	2	67.5	1
54546	1	35	3	2	1	1	1	0	0	2	2	1	2	60	1
54550	1	50	3	2	2	1		2	0	2	2	2	2	66.875	0
54551	1	47	1	2	1	1	2	3	0	2	2	2	2	50	1
54553	1	61	3	3	2	1	1	3	0	2	2	2	2	86.25	0
54554	1	80	3	2	2	1	1	0	0	2	1	2	2	88.125	1
54556	2	33	3	1	2	1	1	2	0	2	2	2	2	73.125	0
54560	2	72	3	2	1	1	0	0	1	2	1	2	2	55.625	0
54564	1	34	2		2	1	1	3	0	2	2	2	2	65.625	1
54565	2	36	3	3	2	4	2	1	0	2	2	2	1	90.625	0
54569	1	58	3	1	2	3		3	0	2	2	2	2	65	1
54575	1	41	1	2	2	3	1	2	0	2	2	2	2	69.375	1
54577	2	44	3	2	2	4	2	2	0	2	2	2	2	97.5	0
54586	1	37	4	3	2	1	1	0	0	2	2	2	2	61.25	0
54603	2	31	1	1	1	4	0		1	2	2	2	2	83.125	0
54607	1	70	1	2	1	1			0	2	2	2	2	45	1
54612	2	61	4	1	2	3	0	0	0	2	2	2	2	78.125	0
54613	1	54	3	2	1	4	2	0	0	1	2	1	2	61.875	0
54615	2	43	3	1	1	1	0	0	1	2	2	2	2	62.5	1
54616	2	53	2	2	1	1	1	0	1	1	1	2	2	65	0
54618	1	44	3	3	2	1	1	2	0	2	2	2	2	90	1
54619	2	39	3	1	1	4	2	0	1	2	2	2	2	56.875	0
54623	2	80	3	2	2	2		3	0	2	1	2	2	75.625	0
54628	2	75	3	2	2	1	1	3	0	2	1	2	2	65	1
54629	1	70	3	1	1	4	2	0	0	2	1	2	2	76.25	1
54631	1	64	1	2	2	4		2	0	2	1	2	2	56.25	1
54632	2	49	3	1	2	4	0	2	0	2	1	2	2	62.5	1
54636	1	34	3	2	1	1	2	0	0	2	2	2	2	85.625	0
54642	1	68	1	1	1	1		0	0	2	1	2	2	56.25	0
54643	2	41	3	2	2	1	1	3	0	1	2	2	2	76.25	0
54644	2	31	2	3	2	1	2	3	0	2	2	2	2	56.25	0
54645	1	59	3	2	1	1	2	3	0	2	2	2	2	57.5	1
54646	2	64	2	1	2	1	1	3	0	2	2	2	2	73.75	1
54647	1	39	1	1	1	1	1	1	1	2	2	2	2	62.5	1
54651	1	43	3	3	1	1	2	1	0	2	2	2	2	71.875	0
54659	2	45	2	2	1	1	0	2	0	2	2	2	2	93.75	1
54660	1	54	3	3	2	1	1	3	0	1	2	2	2	59.375	1
54675	2	49	3	3	2	1	1	3	0	2	2	2	2	53.75	0
54679	1	39	3	3	2	1	2	1	0	2	2	2	2	70	0
54680	1	35	1	1	1	1	2	3	0	2	1	2	2	54.375	1
54683	1	43	1	2	1	1		1	0	2	2	2	2	55	1
54692	1	47	3	3	2	1	1	3	0	2	1	2	2	76.25	0
54702	2	45	3	1	1	1	2	0	0	2	2	2	2	63.75	0
54704	2	60	3	2	1	3	1	3	0	2	1	2	2	41.875	0
54708	1	31	3	2	2	4	1	1	0	2	2	2	2	83.75	0
54711	1	41	1	2	1	3	2	3	0	2	2	2	2	76.875	0
54713	1	48	3	2	1	4	0	3	1	2	2	2	2	65	1
54719	2	35	4	2	2	1	1	2	0	2	2	2	2	63.125	1
54725	1	62	3	2	2	3	2	0	0	2	2	2	1	40	1
54732	2	36	3	1	1	4		0	1	1	2	2	2	55	0
54734	1	65	3	3	2	1	1	2	0	2	2	2	2	75	1
54737	2	39	3	1	2	3		2		2	2	2	2	65.83333333	0
54738	1	67	3	3	2	1	1	1	0	2	1	1	1	44.375	1
54740	2	51	3	2	2	1	1	3	0	2	2	2	2	93.125	1
54743	2	78	3	1	1	1		0	0	2	1	2	2	46.25	0
54746	1	40	3	3	1	3	1	1	0	2	2	2	2	70.625	0
54750	2	49	3	3	2	1	1	2	0	2	2	2	2	72.5	1
54752	2	66	3	2	2	4	2	3	0	1	2	1	2	86.25	1
54759	2	34	4	1	1	4	2	3	0	1	2	2	2	45.625	0
54761	2	43	1	1	1	3	0	0	0	2	2	2	2	60.625	0
54769	1	64	3	2	2	1	2	0	0	2	1	2	1	49.375	1
54773	2	40	1	1	2	3	1	2	0	2	2	2	2	58.125	1
54776	1	80	4	2	1	1		0	0	2	2	2	2	73.75	1
54779	1	54	3	3	2	1		2	0	2	2	2	2	78.75	0
54780	1	72	5	2	2	1	2	3	0	2	2	2	2	73.125	1
54787	1	30	3	2	2	1	2	0	0	2	2	2	2	68.75	1
54790	1	54	4	1	1	1	2	0	0	2	2	2	2	75.625	0
54791	2	48	2	1	1	4		0		2	2	2	2	72.5	1
54794	1	59	3	3	2	1	1	1	0	2	2	1	2	79.375	1
54800	1	41	3	2	2	4	2	1	0	2	2	2	2	67.5	0
54802	1	60	3	1	2	3	1	3	1	2	2	2	2	91.25	1
54803	1	63	3	2	2	3	1	0	0	2	1	2	2	64.375	1
54808	1	77	3	2	2	1		0	0	2	2	2	2	76.875	1
54811	1	30	1		1	4	2	1	0	2	2	2	2	75	0
54812	2	63	3	1	1	3	1	2	1	2	2	2	2	50	1
54816	2	32	2		1	4	0	0	0	2	2	2	2	91.25	1
54820	1	43	3	3	2	3	2	0	0	2	2	2	2	54.375	1
54821	2	58	3	2	1	1	1	0	0	2	2	2	2	50	1
54822	1	73	3	2	2	1		3	0	2	1	1	2	37.85714286	1
54825	1	40	3	2	1	3	2	0	0	1	2	2	2	65	1
54826	1	65	1	2	1	1	1	3	0	2	2	2	2	72.5	1
54829	2	50	3	3	2	1	2	1	0	2	2	2	2	86.25	1
54834	2	75	3	1	2	3			0	2	2	2	2	67.5	1
54838	2	36	3	2	2	1	1	2	0	2	2	2	2	64.28571429	0
54839	1	80	3	2	2	1	1	3	0	2	1	2	2	66.875	1
54847	1	31	1	2	2	1	1	2	0	2	2	2	2	56.25	0
54862	1	58	3	1	1	2	1	0	0	2	1	2	2	34.375	1
54865	1	31	3	1	1	3	2	3	1	1	2	2	1	52.5	1
54869	2	53	3	3	2	4	2	3	0	2	2	2	2	57.5	0
54870	1	38	2	2	2	4	1	2	0	2	2	2	2	85.625	0
54875	1	60	4	2	2	3	0	3	0	2	1	2	2	60	1
54886	1	73	3	2	2	1	1	2	0	2	2	2	2	87.5	0
54887	1	39	3	1	2	3	1	1	0	2	1	2	2	71.875	0
54891	1	64	4	1	1	3	2	0	0	2	2	1	2	75	1
54892	1	61	3	2	2	1		3	0	2	2	2	2	58.125	1
54895	1	39	1	1	1	4		1	0	2	2	2	2	73.75	0
54900	1	46	4	2	1	1		0		1	2	2	1	12.14285714	1
54901	2	44	3	3	2	1		3	0	2	2	2	2	55	0
54902	2	57	2	2	2	1	2	3	0	2	2	2	2	88.75	0
54903	2	55	3	2	2	4		3	0	2	1	2	2	46.25	1
54905	1	40	1	2	2	1		1	0	2	1	2	1	83.125	1
54907	2	39	3	1	2	3		0	0	2	2	2	2	85.625	0
54910	2	47	2	1	2	3		0	0	1	2	2	2	75	0
54913	2	46	1	1	1	4	2	1	0	1	2	2	2	64.375	1
54914	1	33	3	3	2	1	2	1	0	2	2	2	2	66.875	0
54916	2	66	3	1	2	3	1	1	0	2	1	1	2	84.16666667	0
54919	1	38	2	2	2	4	2	2	0	2	2	2	2	75	1
54920	1	50	4	2	2	4	1	2	0	2	2	2	2	65	1
54923	1	60	1	3	2	1	1	1	0	2	1	2	2	53.75	0
54925	1	38	3	3	2	1	1	3	0	2	2	2	2	86.25	0
54932	1	55	1	2	1	1	2	0	0	2	2	2	2	22.85714286	1
54933	1	51	4	2	2	1	2	0	0	2	2	2	2	61.875	1
54935	1	60	3	3	2	1	2	0	0	2	1	2	2	50.625	1
54936	1	47	4	3	2	1		2	0	2	2	2	2	90	1
54939	2	30	3	3	2	1	2	2	0	2	2	2	2	95	0
54941	2	31	3	3	2	3			0	2	2	2	2	78.75	1
54945	2	54	3	3	1	1		3	0	2	2	2	2	83.75	0
54950	2	59	3	3	2	1	1	2	0	2	1	2	2	68.75	0
54952	2	40	3	1	1	1	2	1	0	1	2	2	2	65	0
54957	1	73	3	3	2	2	1	1	0	2	1	2	1	81.42857143	1
54958	2	70	5	3	2	1		3	0	1	1	2	1	50	0
54959	2	40	3	3	2	1		0		2	2	2	2	72.5	0
54963	2	39	4	3	2	1	1	1	1	2	2	2	2	48.125	0
54966	1	38	3	3	2	1	1	0	1	2	2	2	2	78.75	0
54968	1	37	3	2	2	1	1	0	0	2	2	2	2	63.75	0
54972	1	80	5	3	1	1		0	1	2	1	1	2	35	1
54974	1	80	3	2	1	1		1	0	2	2	2	2	53.75	1
54980	2	60	3	3	2	3	2	2	0	2	1	2	2	88.125	1
54982	1	44	3	3	2	3	2	0	0	2	2	2	2	80	0
54984	1	36	2		1	4	2	1	0	2	2	2	2	62.85714286	1
55000	2	52	1	1	1	4	1	0	1	1	1	2	1	46.25	1
55006	1	47	3	3	2	1	1	0	0	2	2	2	2	49.375	0
55007	1	51	1		1	1	1	0	0	2	2	2	2	83.75	1
55012	2	41	3	1	2	4	1	3	1	2	1	2	2	76.42857143	0
55018	1	67	3	2	2	1	1	1	0	2	1	2	1	65.625	1
55020	1	47	3	3	1	1		0	0	2	1	2	2	66.25	0
55021	1	35	4	3	2	1	1	3	0	1	2	2	2	81.25	1
55026	1	42	2	3	1	1	2	0	0	2	2	2	2	82.5	1
55034	2	69	3	3	2	1	1	3	0	2	2	2	2	85	1
55035	2	52	1	2	1	1	0	3	0	1	2	2	2	56.25	1
55036	2	35	3	1	2	1		0		2	2	2	2	80	0
55038	2	53	4	1	1	3		3	0	2	2	2	2	43.75	1
55044	2	79	3	2	1	1	2	3	0	1	1	2	2	63.75	0
55045	1	31	3	2	2	4	1	1	0	1	2	2	2	83.125	1
55047	2	64	3	3	2	1		1	0	1	1	2	2	40.625	1
55053	2	43	1	2	1	1	0	2	0	2	2	2	2	88.75	1
55054	1	32	3	2	2	4	2	1	0	2	2	2	2	70	0
55055	1	39	3	2	2	3		0		2	2	2	2	69.375	0
55057	2	71	4	2	2	4	1	3	1	2	1	1	2	50.625	1
55058	1	58	1	2	1	1	2	2	0	2	2	2	2	69.375	1
55059	1	52	3	3	2	1	1	3	0	2	2	2	2	78.125	1
55063	1	55	3	1	1	1		3	1	1	1	2	2	70.625	1
55069	1	76	3	3	1	2		3	0	2	1	1	1	57.5	1
55072	2	60	1	2	1	1		3	0	2	1	2	2	53.57142857	1
55073	2	52	5	1	2	3	1	1	0	2	1	2	2	46.875	0
55076	2	80	3	3	1	2	1	2	0	2	2	2	2	70.625	0
55077	2	31	3	3	2	4		2		2		2	2	85	0
55086	2	32	3	2	2	4	2	0	0	2	2	2	2	66.875	0
55091	1	50	3	1	1	3	2	0	0	2	2	2	2	50.625	1
55092	1	47	3	2	1	1	1	1	0	2	2	2	2	60	1
55100	1	36	3		2	1	2	0	0	2	2	2	2	76.875	0
55104	2	39	3	1	2	4	2	1	0	2	2	2	2	68.75	0
55108	2	63	1	3	1	4		0	0	2	2	2	2	66.25	1
55112	2	30	3	2	1	3	2	0	0	2	2	2	2	53.75	0
55115	2	36	4		2	4	1	1	0	2	2	2	2	62.5	0
55119	2	52	3	1	1	3	1	3	0	2	1	2	2	72.85714286	1
55120	1	55	4	2	1	3	2	0	0	2	2	2	2	69.375	1
55123	2	31	1	2	1	1		0		2	2	2	2	65.625	0
55126	1	63	4	1	1	2	2	1	0	2	1	2	2	76.875	1
55127	2	35	3	2	1	1	0	2	0	2	2	2	2	65	0
55138	2	44	4	2	2	4	2		0	2	2	2	2	65.625	0
55143	1	36	4	2	1	1	1	3	0	2	2	2	2	67.5	0
55146	2	43	2	2	2	4	2	1	0	2	2	2	2	73.75	0
55150	1	37	2	2	1	3	2	0	0	2	2	2	2	67.14285714	1
55152	2	80	3	2	1	1	1	0	0	2	1	2	2	66.25	0
55158	2	61	3	2	1	1	1	1	1	1	1	2	2	46.25	0
55160	2	76	3	1	2	1	1	1	0	2	2	2	2	55.71428571	1
55163	2	30	3	3	2	2	1	2	0	2	2	2	2	85.625	0
55165	1	71	1	1	1	1		3	0	2	1	2	2	52.5	1
55167	2	43	3	2	2	1		0	0	2	2	2	2	61.25	0
55168	2	68	2	1	1	3	0	3	0	2	2	2	2	45.625	0
55170	2	55	5	2	2	4	0	2	0	2	1	2	2	74.375	0
55172	1	37	5	1	1	4	1	0	0	2	2	2	2	61.25	1
55173	1	36	1	1	2	1	1	3	0	2	2	2	2	76.25	1
55176	2	58	3	1	1	3		3	1	1	1	1	1	36.875	1
55177	1	47	1	3	1	1		0	0	2	2	2	2	70.625	1
55182	2	31	5	3	2	1	2	1	0	1	1	2	2	87.5	0
55187	1	33	4	1	2	4	1	3	0	1	2	2	2	75.625	0
55189	1	64	3		2	3	1	3	0	2	2	2	2	60.625	1
55190	2	41	5	2	2	3	1	3	0	1	2	2	2	78.125	0
55191	2	45	5	2	1	1	0	1	0	2	2	2	2	81.25	1
55192	2	48	2	2	2	4	1	3	0	2	2	2	2	70	0
55193	1	71	2	2	1	1		0	0	2	2	2	2	66.875	1
55194	2	75	3	3	2	1	0	3	0	2	1	1	2	70	1
55196	1	60	2	1	1	4		3	0	2	1	2	2	66.25	1
55198	1	53	2	2	1	4	1	3	0	2	2	2	2	65.625	1
55208	1	48	1	1	1	3	2	3	0	2	2	2	2	40.625	0
55211	1	36	3	3	2	1	1	1	0	2	2	2	2	63.75	0
55214	1	38	1	2	1	4	1	0	0		2	2	2	59.375	1
55223	2	49	3	1	2	3		3	0	2	1	2	1	38.75	0
55228	1	72	1	1	1	1		0	0	2	1	2	2	49.375	1
55234	2	48	1	2	1	1	0	0	0	2	1	2	2	54.375	1
55236	2	39	1	2	2	4		3	1	1	2	2	2	70.625	0
55239	2	62	4	1	1	4	1	0	0	2	2	2	2	61.875	1
55241	1	51	4	3	2	1		2	0	2	1	1	1	61.875	1
55244	1	72	4	2	1	1	2	0	0	2	1	2	2	51.875	1
55246	2	42	3	3	2	1	1	2	0	2	2	2	2	87.5	0
55254	1	65	3	3	2	1	0	0	0	2	1	1	2	61.875	1
55256	1	57	3	3	2	1		2	0	2	1	2	2	63.125	1
55258	2	49	4		2	1		2	0	2	2	2	2	78.75	1
55260	1	48	4	2	1	3	2	0	1	2	1	2	2	25.625	1
55265	2	47	1	2	1	1	2	3	0	2	2	2	2	52.5	0
55268	1	68	3	2	2	4		1	0	2	2	2	1	64.375	1
55272	1	66	5	3	2	1	1	0	0	2	2	2	1	71.875	1
55279	2	58	4	2	2	1	2	3	0	2	2	2	2	57.5	0
55281	2	80	4	1	2	2		0	0	2	1	2	2	72.5	0
55282	1	56	1	3	1	1		0	0	2	2	2	1	56.25	1
55289	2	70	1	1	1	4			0	2	2	2	2	49.28571429	1
55292	1	71	3	2	1	1	1	1	0	2	2	2	2	45.625	1
55295	1	53	3	3	2	1	1	2	0	2	2	1	2	47.85714286	1
55297	2	68	3	3	1	1		2	0	2	1	2	2	58.125	0
55298	2	63	3	1	1	3		3	1	2	1	2	2	33.75	0
55301	2	80	3	3	2	2	1	2	0	2	1	2	2	60.71428571	1
55306	2	54	4	1	1	1	2	3	1	2	2	2	1	78.75	1
55316	1	49	3	3	2	1		3		2	2	2	2	70	0
55317	2	49	2	2	2	1	0	3	0	2	1	2	2	75	0
55319	2	73	3	1	1	2	0	3	0	2	2	2	2	78.125	0
55322	2	33	2	2	2	3	2	3	0	2	2	2	2	50	0
55323	1	56	3	3	2	4	2	1	0	2	2	2	2	60.625	1
55324	1	46	3	2	2	1	2	2	0	2	2	2	2	67.5	0
55325	1	30	3	3	1	1	2	2	0	2	2	2	2	80	0
55326	2	51	1	1	1	4	1	0	0	2	2	2	2	61.875	0
55328	2	51	3	3	2	1	2	2	0	2	2	2	2	96.25	0
55329	2	30	3	1	2	4	2	0	0	1	2	2	2	70.71428571	0
55332	2	74	3	1	1	2	2	0	0	2	2	2	2	55	1
55336	1	48	3	1	2	1	1	1	0	2	2	2	2	76.25	1
55340	2	57	3	3	2	4	1	3	0	2	1	2	2	91.25	1
55342	2	61	3	2	2	3	2	3	0	2	1	2	2	78.75	1
55345	2	35	3	1	1	1	2	0	1	2	1	2	2	75	0
55368	1	51	4	2	1	1	2	0	0	2	2	2	2	70.625	1
55369	2	40	3	3	2	1	2	1	0	2	2	2	2	80.625	0
55376	2	68	1	1	1	1	0		0	2	1	2	2	43.75	1
55384	2	60	3	3	2	1	2	3	0	2	2	2	2	83.125	1
55385	2	80	3	1	1	2	0	0	0	2	1	2	1	76.875	1
55389	2	32	3	2	2	1	1	3	1	2	2	2	2	100	0
55391	2	32	5	3	2	1		3	0	2	2	2	2	72.85714286	0
55395	2	73	3	3	1	1		2	0	2	1	2	1	65.625	0
55397	2	42	4	2	2	4	0	0	0	2	1	2	2	73.125	1
55400	2	45	3	1	1	4		0		2	1	2	2	60	1
55405	1	51	4	2	2	1	0	1	0	2	2	2	2	79.375	0
55406	1	61	3	3	2	1	2	3	0	2	2	2	2	93.75	0
55411	1	55	1	2	1	1	2	3	0	2	2	2	2	66.25	1
55413	1	71	3	2	1	1	2	2	0	1	2	2	2	57.85714286	1
55416	1	80	3	3	1	1		0	0	2	1	1	1	63.57142857	1
55417	2	52	5	2	2	4	2	3	0	1	2	2	2	66.875	1
55420	1	31	3	1	1	4	2	1	0	2	2	2	2	63.75	0
55423	1	67	1	2	1	1	2	3	0	1	2	2	2	42.5	1
55424	2	47	3	1	2	3	2	3	0	1	2	2	2	74.375	0
55426	1	76	3	1	2	1	0	0	0	2	2	2	1	55	1
55427	2	74	2	1	1	3		0	0	2		2	2	51.875	1
55429	2	31	3	3	2	4	2	2	0	2	2	2	2	88.75	0
55432	2	61	3	2	2	2	1	3	0	2	2	2	2	64.28571429	0
55435	2	46	5	3	2	3	0	3	0	2	2	2	2	96.25	0
55438	1	50	3	1	2	3	1	2	0	2	2	2	2	60.625	0
55441	2	56	3	1	2	1	1	3	0	2	2	2	2	90.625	0
55446	2	53	3	1	2	4	0	0	0	2	1	2	2	64.375	0
55451	1	55	3	1	1	1	2	0	0	2	1	2	2	70	1
55453	1	37	1	1	1	1	1	2	0	2	1	2	2	73.75	0
55455	1	39	3	3	2	1	1	2	0	1	2	2	2	85	0
55459	1	36	2		1	1		3	0	2	2	2	2	68.75	0
55464	1	42	3	1	1	4	1	0	1	2	1	2	2	30	1
55471	1	38	3	2	2	1	2	3	0	1	2	2	2	71.25	1
55473	1	54	3	2	1	1	1	0	0	2	2	2	2	61.25	0
55476	2	42	2	3	2	1	1	3	0	2	2	2	2	90	0
55477	1	33	1	2	2	4	2	1	0	2	2	2	2	55	0
55478	1	80	3	1	1	1	1	2	0	2	2	2	2	88.75	1
55483	2	56	4	2	2	1	0	2	0	2	2	2	2	67.5	0
55488	2	80	3	1	1	2	1	2	0	2	1	2	1	48.125	1
55493	1	36	1	2	1	1	2	2	0	2	2	2	2	74.375	1
55495	1	47	3	3	2	3	1	3	0	2	2	2	2	63.125	1
55501	2	51	1	1	1	1	0	0	1	2	2	2	1	61.875	1
55503	1	35	1	2	1	1	2	1	0	2	2	2	2	62.5	1
55505	2	39	1	1	2	4	0	0	0	2	2	2	2	92.85714286	0
55506	1	30	2	3	1	1	2	0	0	2	2	2	2	77.5	1
55508	1	48	3	2	1	3		0	0	2	2	2	2	66.25	1
55511	2	73	2	3	2	1	0	3	0	2	2	2	2	55.625	0
55512	2	80	3	2	2	1	1	3	0	2	2	2	2	65.625	1
55515	1	36	3	2	1	4	2	0	0	1	1	2	2	40	1
55522	1	39	3	1	2	4	1	3	0	2	2	2	2	66.25	0
55527	1	78	3	1	1	4	1	2	0	2	1	2	2	66.875	1
55529	1	39	3	1	2	4	2	3	0	2	2	2	2	76.25	1
55530	1	52	3	3	1	1	2	2	0	2	2	1	1	74.375	1
55532	1	36	2	2	1	1	2	0	0	2	2	2	2	48.125	1
55533	1	49	3	3	1	1	1	0	0	2	2	2	2	68.75	1
55547	1	31	2	3	1	4	2	3	0	2	2	2	2	62.85714286	0
55548	2	80	3	2	2	1	0	3	0	2	1	2	2	81.875	1
55552	1	80	3	3	2	1		2	0	2	1	2	2	69.375	1
55555	1	58	4	1	1	1	1	3	0	2	1	2	2	51.25	1
55560	1	65	3	3	2	1	0	3	0	2	2	2	2	92.5	0
55562	2	55	1	2	1	1	0	0	1	1	2	2	2	51.25	0
55563	1	61	4	3	1	1	1	2	0	2	2	2	2	70.625	1
55565	2	45	3	1		3	2	1	0	2	2	2	2	41.25	0
55567	1	40	1	2	1	1	2	0	0	2	2	2	2	78.75	1
55572	2	80	3	1	1	4	2	0	0	2	1	2	1	41.875	1
55578	1	80	3	3	2	1	1	1	0	2	1	2	2	67.5	1
55593	1	53	3	2	2	1	2	3	0	2	2	2	2	84.375	1
55598	2	50	3	2	2	4	2	3	0	2	2	2	2	70.625	0
55601	2	50	2	3	2	1	1	1	0	2	2	2	2	75	0
55602	1	37	3	1	1	1		3	0	2	1	2	2	61.25	1
55605	2	72	3	2	1	1	0	3	0	2	2	2	2	69.375	1
55606	2	32	3	3	2	1	1	0	0	2	2	2	2	72.5	0
55608	2	47	3	3	2	1	1	1	0	2	2	2	2	79.375	0
55616	1	44	3	1	1	1	2	0	0	2	2	2	2	53.125	1
55617	1	33	3	3	2	1	0	2	0	1	1	2	2	68.75	0
55620	1	40	1	2	2	1	1	0	0	2	2	2	2	59.375	1
55628	2	57	3	2	1	1		3	0	2	2	2	2	71.875	1
55632	1	72	3	3	2	1	1	0	0	2	2	2	1	88.75	1
55633	2	39	3	2	2	1	0	1	0	2	1	2	2	81.25	0
55636	1	39	5	1		1	0	0	0	2	2	2	2	63.125	1
55638	2	37	3	3	1	1	0	2	0	2	2	2	2	74.375	0
55639	1	33	3	3	1	4		1	0	2	2	2	2	60.625	0
55645	2	47	4	1	1	4		0	1	2	2	2	2	71.25	1
55647	1	37	1	2	1	1	2	3	0	2	2	2	2	61.875	0
55662	1	65	3	3	2	1	1	1	0	1	2	2	2	47.14285714	1
55664	1	62	3	3	1	1	1	0	0	2	2	2	2	59.375	1
55666	1	41	3	1	1	1	1	0	0	1	1	2	2	35	1
55667	2	44	4	2	2	3	1	3	1	2	2	2	2	51.25	0
55670	2	31	4	2	2	1	2	0	0	2	2	2	2	58.75	0
55671	2	62	1	2	1	2	2	0	0	2	1	2	2	40.625	0
55673	1	80	1	2	2	1	1	3	0	2	2	2	2	75	1
55678	1	57	1	2	1	4	2	2	0	2	2	2	2	53.57142857	1
55679	1	52	1	2	1	1	1	3	0	1	2	2	2	75.625	1
55685	1	60	3	2	2	1	1	1	0	2	2	2	2	66.25	1
55686	1	59	5	3	2	1	1	0	0	2	2	2	2	78.125	1
55690	1	32	4	2	2	4	2	0	0	2	2	2	2	66.25	1
55691	1	64	4	3	2	1	2	2	0	2	2	2	2	45.625	1
55701	2	74	3	2	2	1	0	1	0	2	2	2	2	43.57142857	0
55703	1	50	1	1	1	1	2	3	0	2	2	2	2	82.5	0
55709	1	59	4	3	1	1	1	3	0	2	2	2	2	61.25	1
55721	1	60	3		2	1	1	3	0	2	2	2	2	68.75	1
55732	1	39	2	2	1	4	2	1	1	2	2	2	2	69.375	0
55734	1	38	3	3	2	1	1	0	0	1	2	2	2	61.875	0
55736	1	79	3	1	1	1	1	0	0	2	1	1	1	72.5	1
55739	2	80	3	2	2	2		0		2	2	2	2	73.75	1
55740	2	39	1		1	1	1	0	0	2	2	2	2	72.5	0
55743	2	37	3	1	1	3	2	2	0	1	2	2	2	56.25	1
55750	2	54	3	3	2	1	1	3	0	2	2	2	2	79.375	1
55753	1	67	3	2	2	1	1	3	0	2	1	2	2	58.125	1
55754	1	41	1	1	1	1	1	0	0	2	2	2	2	61.25	1
55755	2	44	4	2	2	4	1	1	0	2	2	2	2	63.125	0
55757	2	30	2	2	2	4	2	0	0	2	2	2	2	66.25	0
55760	2	62	4	3	1	3		1	0	2	2	2	2	62.5	1
55761	2	30	3	2	1	4	0	3	0	2	2	2	2	92.5	0
55763	2	77	2	1	2	1	0		0	2	2	2	1	55.71428571	1
55768	1	48	2	2	2	1		0	0	1	2	2	2	46.875	0
55770	2	56	1	1	1	2	0		0	2	2	2	2	58.75	1
55774	2	43	4	1	1	4	1	1	0	2	2	2	2	83.75	0
55776	1	43	3	2	2	1	2	1	0	2	1	2	2	62.5	0
55779	2	59	1	2	1	1	2		0	2	1	2	2	83.125	1
55783	2	52	3	3	2	1	2	1	0	2	2	2	2	87.5	0
55784	1	62	2	2	2	1	1	3	0	2	2	2	2	58.75	1
55785	2	80	3	3	1	1	2	2	0	2	2	2	2	68.75	1
55792	2	41	3	1	2	4	1	3	1	1	2	2	2	72.5	0
55795	2	80	2		1	2		3		1	1	2	2	32.5	1
55796	2	72	4	3	2	1		3	0	2	1	2	2	65.625	1
55797	1	43	3	3	2	1	1	2	0	2	2	2	2	67.5	0
55802	2	55	4	1	1	3	0	0	0	2	1	2	2	66.25	1
55808	1	49	4	2	2	4	0	0	0	2	2	2	2	76.25	1
55812	1	72	3	3	2	1	1	3	0	2	2	2	1	74.375	1
55813	1	45	3	2	2	1	1	1	0	2	1	2	2	73.125	1
55822	2	54	3	1	1	3		0	0	1	2	2	1	75	1
55830	2	67	4	2	1	2	0	3	0	2	2	2	2	74.375	1
55832	1	32	1		1	4		0		2	2	2	2	27.14285714	1
55839	2	35	3	3	2	1	2	0	0	2	2	2	2	93.75	0
55840	1	61	4	3	2	1	1	2	0	2	2	2	2	63.57142857	1
55844	2	52	3	1	1	4	2	0	0	2	1	2	1	60	0
55847	2	40	1	2	1	4	0	0	0	2	2	2	2	86.875	1
55848	2	55	4	2	1	4	0	3	0	1	1	2	2	55	0
55849	1	57	3	2	1	3	2	0	0	2	2	2	2	40	1
55853	2	31	4	1	1	4	2	0	0	1	2	2	2	58.75	1
55859	1	49	1	1	1	1		0		2	2	2	2	43.75	1
55864	2	46	1	1	1	1		2		2	2	2	2	79.375	1
55868	2	54	5	1	1	1	1	1	0	2	2	2	1	67.14285714	1
55871	1	67	3	3	1	2	1	2	0	2	1	2	2	71.875	1
55875	1	80	3	2	2	1		0	0	2	2	1	1	53.125	1
55877	1	54	3	1	1	1	1	0	0	2	2	2	2	50	0
55880	1	40	1	1	1	4		3		2	2	2	2	80.625	1
55881	2	42	2		1	3	2	0	0	2	2	2	2	82.5	0
55883	2	45	2	1	1	1	0	2	0	2	1	2	2	81.875	0
55884	2	55	3	2	2	1	1	0	0	1	1	2	2	75	0
55885	2	54	5	2	1	1	1	3	0	1	1	2	2	76.42857143	1
55887	2	80	3	1	1	2	1	0	0	1	2	2	1	75.625	0
55891	1	61	4	1	1	1		0	0	2	2	2	2	55.625	1
55892	1	66	3	2	1	1		0	0	2	2	2	2	74.375	1
55902	2	39	4	2	2	1	0	1	0	2	2	2	2	58.125	1
55904	2	38	4	1	1	4	2	1	0	2	2	2	2	59.16666667	0
55907	2	57	1	2	1	1	1	0	1	2	2	2	2	60.625	1
55913	2	55	1	3	1	1		0		2	2	2	2	63.125	0
55916	2	36	5		2	1	1	0	0	1	2	2	2	72.5	0
55922	1	30	4	3	2	1	1	0	0	2	2	2	2	58.125	0
55924	2	60	3	3	2	1	1	3	0	2	2	2	2	82.5	0
55927	2	43	3	2	2	1	1	1	0	2	2	2	2	70	0
55932	2	46	5	3	2	1	0	3	0	2	2	2	2	95	0
55933	2	37	3	2	2	1	2	2	0	2	2	2	2	93.75	0
55936	1	39	4	1	2	4	1	2	0	1	2	2	2	52.5	1
55940	1	32	5	2	1	3	1	2	0	2	2	2	2	64.375	0
55941	2	70	4	1	1	3	2	3	0	2	1	2	2	39.375	0
55944	1	80	1	3	2	2	1	0	0	2	1	2	1	58.75	1
55948	2	58	3	3	2	1	2	2	0	2	2	2	2	84.375	1
55949	2	78	3	2	1	1	1	0	0	2	1	2	2	48.75	0
55951	2	33	5	2	2	1	1	1	0	1	2	2	2	70	0
55954	1	52	3	2	1	3		3	0	2	2	2	2	73.125	1
55958	2	45	3	1	1	3		2	0	2	1	2	1	55	1
55964	2	30	3	3	1	1	1		0	1	2	2	2	95	0
55965	2	63	4	1	2	4	2	0	0	2	1	2	2	71.875	0
55967	1	41	2	2	1	1	0	0	0	2	2	2	2	72.5	1
55969	1	42	2		1	3		0	0	2	2	2	2	72.5	1
55970	2	33	3	2	2	1	2	2	0	2	2	2	2	78.125	1
55971	1	80	3	2	2	2	1	0	0	2	1	2	1	57.85714286	1
55972	2	63	3	3	2	1	2	2	0	2	2	2	2	81.875	0
55973	1	35	4	2	2	4	2	0	0	2	2	2	2	51.25	0
55974	1	62	1	3	1	1	1	0	0	2	2	2	2	50.625	1
55980	1	55	3	2	1	4	2	2	0	2	1	2	2	45.625	1
55984	2	57	2		2	2		1		2	2	2	2	67.14285714	1
55988	2	47	4	1	2	1	1	2	0	2	1	2	2	49.28571429	1
55993	2	73	3	2	2	1	0	3	0	1	1	2	1	70.625	0
55996	2	43	1	2	1	1	1	0	0	2	2	2	2	66.875	0
55997	2	45	4	3	1	1	2	3	0	2	2	2	2	68.125	0
55998	2	80	3	1	2	2	1	2	0	2	1	2	1	75.625	1
56000	1	32	2	2	2	4	1	2	0	2	2	2	2	90.625	1
56005	1	60	2	2	2	3	1	0	0	2	2	2	2	56.875	1
56006	2	36	1	1	1	4		1		2	2	2	2	85	0
56010	1	40	3	2	2	3	2	3	0	2	1	2	2	80.625	1
56013	2	58	4	2	1	4		0		2	1	2	2	36.875	1
56015	2	39	3	1	1	4	2	1	1	2	2	2	2	56.25	1
56021	1	43	4	2	2	1	1	0	0	2	2	2	2	50.625	1
56028	1	52	1	1	1	1	2	0	0	2	2	2	2	38.125	1
56029	2	80	3	2	2	1		3	0	2	1	2	1	73.125	1
56031	2	45	3	1	2	4	2	0	0	2	2	2	1	36.25	1
56032	1	66	3	3	2	1	1	2	0	2	2	2	2	94.375	0
56033	2	30	1	2	1	1		0	0	2	2	2	2	44.375	1
56035	1	55	4	1	2	1	1	2	0	2	1	2	2	51.875	1
56039	2	38	2	2	1	4	0	1	0	1	1	2	2	76.25	1
56040	2	38	2	3	2	4	2	3	0	2	2	2	2	94.375	0
56041	2	62	3	2	2	1	1	2	0	2	2	2	2	63.75	1
56052	1	47	5	2	1	3	1	3	0	2	2	2	2	40	1
56053	1	32	3	2	2	4	1	0	0	2	2	2	2	76.25	0
56054	1	48	4	2	1	3	2	2	0	1	2	2	2	66.25	0
56060	1	80	3	2	1	2	1	2	0	1	2	2	1	55.625	1
56062	2	55	1	1	1	2		2	0	2	1	2	2	59.375	1
56063	2	33	4	2	2	4	2	1	0	2	2	2	2	37.14285714	0
56078	2	43	1	1	1	4		0	0	2	2	2	2	65	1
56079	2	71	3	2	1	1	1	2	0	2	2	2	2	55	0
56081	2	31	3	2	1	4	2	3	1	2	2	2	2	48.57142857	0
56082	1	69	1	2	1	1	1	0	0	2	1	2	2	41.875	1
56084	2	39	3	2	2	4	2	2	0	2	2	2	2	54.375	0
56088	2	40	2	2	2	4		0		2	2	2	2	39.28571429	1
56089	1	34	3	3	2	1	1	1	0	2	2	2	2	65	0
56090	2	61	1	3	1	1		0	0	1	2	2	2	61.25	1
56091	2	44	3	2	2	1	2	2	0	2	2	2	2	76.25	0
56096	1	40	3	2	2	1	2	1	0	2	2	1	2	61.25	0
56098	2	33	5	3	2	3	2	3	0	1	1	2	1	53.75	1
56099	1	59	1	2	2	1	2	2	0	1	2	2	2	69.375	0
56106	2	48	2		1	1	0	2	0	2	2	2	2	56.25	1
56114	1	50	5	1	2	3		3	0	2	1	2	2	75.625	1
56116	2	40	3	2	2	1	2	1	0	2	2	2	2	60.625	0
56120	2	72	3	3	2	1	1	3	0	2	2	2	2	84.375	1
56123	1	39	5		2	4	1	0	0	2	2	2	2	78.125	1
56128	2	61	3	2	1	3	2	0	0	1	1	2	2	33.75	0
56129	1	44	1	2	2	1		1	0	1	2	2	2	66.25	0
56140	1	52	2	2	1	1	2		0	2	2	2	2	71.875	1
56146	2	48	3	1	2	1	1	3	0	1	2	2	2	63.125	1
56147	2	65	3	2	2	1	1	1	0	2	2	2	2	81.875	1
56149	2	44	3	3	2	1	1	3	0	2	2	2	2	79.375	0
56150	2	52	4	3	2	4	2	2	0	2	1	2	2	43.125	0
56155	1	41	3	1	2	1	1	1	0	2	2	2	2	78.125	0
56159	2	49	3	3	2	1	2	2	0	2	2	2	2	73.125	0
56161	2	42	1	1	1	1	2	0	0	2	2	2	2	58.75	1
56164	2	62	5	1	2	4	1	1	1	1	1	2	1	66.25	0
56167	2	76	3	1	2	2		3	0	2	1	2	2	52.5	1
56171	2	48	3	2	2	4	2	3	1	2	2	2	2	53.125	0
56172	2	62	4	3	2	4	1	3	0	1	2	2	1	52.5	0
56173	1	56	3	3	2	1		3	0	2	2	2	2	77.5	0
56176	1	61	4	1	2	4	2	1	0	2	2	2	2	66.25	1
56177	2	45	3	2	1	1		0		2	2	2	2	42.85714286	1
56179	1	41	3	3	2	1	1	3	0	2	2	2	2	82.5	0
56180	1	61	3	2	1	3	1	3	0	2	2	2	2	76.875	1
56187	1	56	4	2	2	1		1		2	1	2	2	60	0
56190	2	47	4	1	1	4	2	0	0	1	2	2	2	63.75	1
56191	2	52	3	2	2	1	0	2	0	2	2	2	2	73.125	0
56193	2	31	1	2	2	4	2	3	0	2	1	2	2	81.25	0
56195	2	58	5	3	1	1		0		2	1	2	2	61.875	1
56201	2	55	1	2	2	3	2	3	0	2	2	2	2	63.125	0
56204	1	37	1	2	1	1	2	1	0	2	2	2	2	64.375	1
56206	1	54	3	2	1	1		0	1	2	2	2	1	67.5	1
56215	1	36	3	2	1	1	2	0	0	2		2	2	63.125	0
56216	2	50	5	3	2	1		3		2	2	2	2	85.83333333	1
56219	1	74	3	1	1	1	2	0	0	2	2	2	2	53.75	1
56222	1	50	1	2	1	1	1	1	0	2	2	2	2	72.5	0
56224	2	70	4	1	2	2	0	0	1	2	1	2	2	52.85714286	0
56225	1	32	3	3	2	4	2	1	0	2	2	2	2	85	0
56228	1	39	3	3	2	4	2	1	0	2	2	2	2	79.375	0
56232	2	38	3	1	1	4	2	2	1	1	1	2	2	56.25	1
56233	2	38	1	1	1	4	1	2	0	1	2	2	2	75	1
56234	1	44	3	3	2	1	1	0	0	2	2	2	2	82.5	0
56235	2	55	4	2	2	1	1	2	0	2	2	2	2	68.75	1
56240	1	53	3	3	2	3	1	3	0	2	2	2	2	78.75	0
56243	1	33	1	3	1	1		2	0	2	2	2	2	81.25	1
56244	2	30	2	3	2	1	0	0	0	2	2	2	2	90	0
56245	1	34	3	1	2	4		2	0	2	2	2	2	61.25	1
56251	2	34	2	3	2	1	1	2	1	2	2	2	2	71.25	0
56253	1	33	2	3	1	1		3	0	2	2	2	2	83.75	1
56257	2	80	4	2	2	2	1	0	0	2	2	1	2	49.16666667	1
56258	1	69	3	3	2	1	2	0	0	2	1	2	2	44.375	1
56259	1	31	3	1	2	1	1	3	0	2	1	2	2	78.75	0
56260	2	45	4	1	1	3		0		2	2	2	2	81.25	1
56262	1	49	3	1	2	3	2	1	0	2	2	2	2	23.57142857	0
56264	1	56	4	1	2	4		3	1	2	2	2	2	61.875	1
56265	2	50	3	3	2	1		3	0	2	1	2	2	69.375	0
56266	1	51	4	2	1	1		2	0	2	1	2	1	55.625	1
56276	2	65	1	2	1	1	0	0	1	2	2	2	2	51.875	1
56277	2	80	3	2	1	1	1	0	0	2	1	2	2	39.375	1
56278	1	38	3	1	2	4	2	2	0	2	2	2	2	50.625	1
56282	1	80	3	2	2	1	1	2	0	2	2	2	2	86.25	1
56283	2	66	2	3	1	2	0	3	0	2	2	2	2	65	1
56285	2	33	3	2	1	1	2	3	0	1	2	2	2	58.57142857	1
56286	2	57	3	3	1	1	2	3	0	1	1	1	1	63.75	1
56291	1	63	4	1	1	4	1	0	0	1	2	2	2	56.25	1
56292	2	41	3	3	2	1		2		2	2	2	2	87.5	0
56299	2	60	4	3	2	4		2	0	2	2	2	2	36.25	1
56302	1	60	3	3	1	3		2	1	2	1	2	2	76.25	1
56304	1	32	1	2	2	1	2	2	0	2	2	2	2	78.75	0
56307	1	43	2	2	2	4	2	0	0	2	1	2	2	61.875	0
56308	2	43	1	1	1	4	2	0	1	2	2	2	2	69.375	0
56309	2	80	3	2	2	1	2	3	0	2	1	2	2	80.625	1
56313	1	76	3	1	2	4		0	0	1	2	2	1	52.5	1
56314	2	44	3	3	2	1	2	2	0	2	2	2	2	92.5	0
56317	1	47	4	3	2	1	2	0	0	2	1	2	2	50	1
56319	1	72	3	3	1	1	1	2	0	2	1	2	2	70	0
56320	1	33	3	1		4		0		2	2	2	2	67.5	0
56326	2	60	4	2	1	3		0	0	2	1	2	2	64.375	1
56328	1	47	5	2	1	1	0	0	0	2	2	2	2	72.5	1
56330	1	44	1	1	1	1	2	0	0	2	2	2	2	63.125	1
56332	1	36	3	1	1	4		0	0	1	2	2	2	51.25	1
56334	1	80	3	2	1	2	1	0	0	2	1	1	2	64.28571429	0
56335	2	34	1	1	1	1	0	3	1	2	2	2	2	72.5	1
56336	1	36	3	3	2	1	1	3	0	2	2	2	2	90.625	0
56337	1	36	3	2	2	1	2	2	0	2	2	2	2	78.75	0
56339	1	55	4	2	2		2	2	0	2	1	2	2	46.875	1
56349	1	34	2	2	1	4	2	3	0	1	2	2	2	60.625	0
56355	1	67	4	3	2	1	1	3	0	2	1	2	2	72.5	1
56358	1	40	1	1	1	1	2	0	0	2	2	2	2	68.125	1
56359	2	46	4	2	1	1		1	0	1	2	2	2	42.5	1
56363	2	43	3	2	2	1	1	3	0	2	2	2	2	83.125	0
56364	1	60	4	2	1	1		0	0	2	2	2	2	77.5	1
56365	2	58	2	3	2	1	2	3	0	2	1	2	2	67.5	1
56368	2	43	3	2	1	1	2	3	0	2	1	2	2	95	1
56369	1	51	4	2	1	2	2	3	0	1	1	2	2	70	0
56371	2	37	1	1	1	1		2		2	2	2	2	66.25	0
56374	2	32	1	2	1	1	1	0	0	2	2	2	2	60	0
56375	2	37	3	2	2	1	1	3	0	2	2	2	2	46.875	1
56377	2	67	3		2	1	2	1	0	2	1	2	2	69.375	0
56380	1	62	2	2	1	1		0	0	2	1	2	2	49.375	1
56382	1	69	3	2	1	1	2	1	0	2	2	2	2	66.875	1
56383	2	32	5	1	2	1	1	0	1	2	2	2	2	72.14285714	0
56390	2	44	3	1	2	4	2	3	0	2	2	2	2	79.375	0
56396	1	38	2	1	1	1		0	0	2	2	2	2	69.375	1
56399	2	69	3	2	2	4	2	3	0	2	1	2	2	91.875	0
56401	2	31	1	2	2	1	1	3	1	2	2	2	2	60	0
56402	2	45	2	3	2	1		1	0	2	2	2	2	93.75	0
56403	1	45	2	3	2	4	2	1	0	2	2	2	2	86.875	1
56408	2	44	3	3	2	1	1	2	0	1	2	2	2	88.75	0
56411	1	50	1	2	1	1		0	0	2	2	2	2	48.57142857	1
56415	1	52	4	3	1	1	1	0	0	2	2	2	2	65.83333333	1
56416	2	46	3	1	1	3		0	0	2	2	2	2	45.625	0
56420	2	61	4	2	1	1	2	3	0	2	2	2	2	66.25	0
56423	2	52	3	2	1	4	1	3	1	2	1	2	2	80.71428571	1
56426	2	36	3	2	2	4	2	1	1	2	2	2	2	55	0
56427	1	54	1	3	2	3		1		2	1	2	2	67.5	1
56430	1	43	2	2	2	3	1	2	0	2	2	2	2	90	0
56432	2	64	1	3	1	1	1	1	0	2	1	2	2	63.125	1
56435	2	40	3	1	2	1	2	3	0	1	2	2	2	93.75	0
56436	2	37	1	2	2	3	2	0	0	2	2	2	2	87.5	0
56438	2	52	1	2	1	3	2	2	0	2	2	2	2	56.875	0
56443	2	52	3	1	1	3	2	0	0	1	1	2	2	58.75	1
56449	1	51	4	3	2	1	1	0	0	2	1	2	2	75	0
56450	2	56	2	1	1	4		0	0	2	2	2	2	41.25	1
56455	1	74	3	3	2	1		3	0	2	2	2	2	76.875	1
56456	1	80	3	1	1	1		0	0	2	1	2	2	60.625	1
56462	1	42	3	3	2	1	2	1	0	2	2	2	2	70.625	0
56466	1	74	3	1	2	3	2	3	0	1	1	1	2	77.5	1
56468	2	76	4	2	1	2		3		1	2	2	2	68.57142857	0
56470	2	60	1	2	1	1	1	2	0	2	2	2	2	75.625	1
56481	1	41	5	3	2	1		3		2	2	2	2	80.625	1
56487	2	51	2	2	1	1	2		0	1	1	2	2	51.25	1
56506	2	50	3	3	2	1	0	0	0	2	2	2	2	88.75	0
56508	2	36	2		1	1	0	3	0	2	2	2	2	68.125	1
56510	1	66	1	3	1	1	2	0	0	2	2	2	2	59.375	1
56519	2	79	3	2		1	1	3	0	2	2	2	2	59.375	1
56520	1	69	5	3	2	1	1	0	0	2	1	2	1	71.25	1
56525	1	30	3	3	2	4	1	3	0	2	2	2	2	88.125	0
56526	1	35	1	3	2	4	2	3	0	2	2	2	2	58.125	0
56529	2	70	3	2	2	1	1	2	0	2	1	2	2	85	1
56531	1	38	1	3	1	4		0	0	2	2	2	2	67.5	1
56535	2	80	4	1	2	2	2	2	0	2	1	2	2	55	1
56536	2	67	3	2	1	1	1	3	0	2	2	1	2	75.625	0
56537	1	44	1	2	2	1	2	3	0	2	2	2	2	78.75	1
56543	1	51	1	2	1	1	2	3	0	2	2	2	2	27.85714286	1
56545	2	68	1	3	1	1		0	0	2	2	2	1	60	0
56546	1	39	3	3	1	1		0	0	2	2	2	2	66.875	0
56565	1	62	2	2	1	1	2	0	1	2	1	2	2	48.75	1
56570	2	52	1	2	1	1		3	0	2	2	2	2	61.25	0
56571	2	80	3	1	2	2		3	0	2	2	2	1	65.625	1
56574	2	61	3	2	2	3	2	3	0	2	2	2	2	69.28571429	0
56575	1	30	2	1	1	4	0	0	0	2	2	2	2	82.5	1
56580	2	79	3	3	1	1	1	3	0	2	2	2	2	90.625	1
56586	1	40	4	2	2	3	2	0	1	2	2	2	2	65.625	1
56588	1	80	3	2	2	1	2	1	0	2	1	2	1	60.625	1
56591	2	80	3	2	2	2	0	3	0	2	1	2	2	83.75	1
56594	2	62	2	3	1	3	1	1	0	1	1	2	2	61.25	1
56596	2	45	4	2	2	1	2	2	0	2	1	2	2	38.125	0
56597	1	48	3	3	2	3	1	3	0	2	2	1	2	80.625	0
56601	2	56	3	1	2	1	2	2	0	2	2	2	2	68.33333333	0
56602	2	51	4	2	1	2	2	0	0	2	2	2	2	53.125	1
56608	2	36	3	2	2	1	2	2	0	1	2	2	2	54.375	1
56609	2	64	3	2	1	1	2	0	0	2	2	2	2	61.875	1
56610	2	54	1	2	1	1	1	2	1	2	1	2	2	54.375	1
56613	1	41	3	3	1	4	2	1	1	2	2	2	2	45.625	1
56615	2	45	4	1	1	4	2	1	0	2	2	2	2	71.25	0
56617	1	41	1	1	1	4		2	0	2	2	2	2	58.125	1
56618	1	42	4	2	2	1	2	3	0	2	2	2	2	53.125	1
56619	1	40	5	3	2			3	0	2	2	2	2	93.75	0
56623	2	56	1	3	2	1	2	3	0	2	2	2	2	36.875	0
56624	1	34	1	1	1	1	1	2	0	2	2	2	2	58.75	1
56625	2	41	2	2	1	4	1	0	1	2	2	2	2	51.25	0
56628	2	57	5	1	2	1	1	1	0	2	2	2	2	75	1
56632	1	79	1	3	1	1		3	0	2	1	1	2	61.25	1
56633	2	66	5	2	2	1		0		2	2	2	2	81.25	1
56635	1	62	1	1	2	3		3	0	2	2	2	2	58.75	1
56638	1	33	4	1	1	4	0	0	0	2	2	2	2	57.5	1
56639	1	31	1	2	1	1	2	0	0	2	2	2	2	63.75	1
56641	2	44	3	2	2	4	2	3	0	2	2	2	2	88.75	0
56642	2	59	4	1	1	3	1	0	0	2	2	2	2	51.875	0
56646	1	37	4	1	2	1	1	1	0	2	2	2	2	71.25	1
56648	2	62	3	3	2	1	1	2	0	2	2	2	2	92.5	1
56649	1	74	3	2	1	1	0	1	0	2	2	2	1	46.25	1
56651	1	61	4	1	1	4		0	0	2	2	2	2	71.875	1
56652	1	62	1	1	1	4	2	3	0	2	2	2	2	47.5	1
56659	1	53	2	1	1	3		1		2	2	2	2	38.75	1
56660	2	45	3	2	2	1	2	1	0	2	2	2	2	43.75	0
56664	1	52	4	1	1	4	1	0	1	2	1	2	1	58.125	1
56673	2	50	3	2	1	1		0	1	2	1	2	2	55	1
56675	2	50	3	3	2	1	2	1	0	2	2	2	2	83.75	1
56681	2	30	3	2	2	4	2	2	0	1	2	2	2	70	0
56682	2	31	3	3	2	1	2	2	0	2	2	2	2	100	0
56686	1	42	1	1	1	1		3	0	2	2	2	2	74.16666667	1
56688	2	80	3	1	1	1	0	2	0	2	2	2	2	67.5	1
56690	1	62	3	1	2	1		1	0	2	1	2	2	51.875	0
56691	2	61	3	3	2	1	2	3	0	1	2	2	2	80.625	0
56694	2	43	2	3	1	1	0	2	0	1	2	2	2	63.75	0
56696	1	46	1	1	1	4	2	0	0	2	2	2	2	74.375	1
56703	2	40	4	1	1	3		3	0	1	1	2	2	57.14285714	0
56705	2	31	4	1	2	3		2		1	2	2	2	60.625	1
56706	2	45	2	1	2	4		1		2	2	2	2	49.375	0
56716	1	44	3	1	1	4	1	1	0	2	1	2	2	43.125	1
56725	1	73	3	1	1	3	1	0	0	2	2	1	1	53.125	1
56726	2	67	3	2	2	1		2	0	2	2	2	2	60	0
56727	2	76	4	2	1	1	2	3	0	2	2	2	2	74.375	0
56738	1	80	3	2	2	2		3	0	1	1	2	1	78.75	1
56739	1	76	4	2	1	3		1	0	2	2	2	2	71.25	1
56747	1	33	3	3	2	1	2	0	0	2	2	2	2	80.625	0
56748	1	34	3	1	1	4	2	0	1	2	2	2	2	67.5	0
56751	1	47	2	3	2	1	1	2	0	2	2	2	2	61.875	0
56753	1	61	3	2	2	1	2	1	0	2	2	2	2	46.875	1
56755	2	40	2	2	2	1	1	1	0	2	2	2	2	57.5	0
56756	2	64	3	3	2	1	1	3	0	2	2	2	2	58.125	0
56757	2	51	2	1	1	4	2	3	0	1	2	2	2	75.625	1
56761	2	73	4	2	1	3		3	0	2	1	2	2	76.875	1
56762	1	36	3	1	2	1	1	2	0	2	2	2	2	70.625	0
56763	1	61	1	3	1	1	1	0	0	2	2	2	2	71.25	1
56764	2	78	4	1	1	4	2	0	0	2	2	2	2	57.5	0
56767	2	67	1	2	1	1	1	0	0	2	1	2	2	55.625	0
56769	1	55	1	2	1	1	2	0	0	2	2	2	2	40.625	1
56771	2	39	3	3	2	1	1	1	0	2	1	2	2	56.66666667	0
56776	2	48	4	2	2	3	2	0	0	2	1	2	2	71.25	1
56783	2	65	1	2	1	1		0		2	1	2	2	36.42857143	1
56785	1	49	1	1	1	1		1		2	2	2	2	76.25	1
56789	1	80	3	2	2	1	1	3	0	2	2	2	2	70	1
56791	1	56	4	1	1	4	1	2	0	2	2	2	1	45	1
56793	1	57	1	3	2	1	2	1	0	2	2	2	2	61.66666667	1
56797	2	35	3	3	2	1	2	1	0	2	2	2	2	97.14285714	0
56800	1	65	3	3	2	1	1	2	0	2	1	2	1	68.125	0
56805	1	56	1	3	1	1	1	2	0	2	2	2	2	78.75	1
56807	2	80	3	2	1	2	1	1	0	2	2	2	1	73.75	0
56814	1	65	4	1	1	2	1	0	0	2	2	2	2	53.125	1
56827	1	53	2	1	1	1		0	0	2	2	2	2	23.125	1
56831	1	50	2	2	1	1	1	0	0	2	1	2	2	48.125	0
56834	2	49	1	2	2	4		2	0	2	1	2	2	90.625	1
56835	2	60	4	1	1	3	2	2	1	2	2	2	2	55.625	1
56837	1	76	3	3	2	1	1	0	0	2	2	2	2	70	1
56839	1	56	1	1	1	1		3	0	2	2	2	2	51.875	1
56840	2	41	3	3	1	2	2	2	0	2	2	2	2	65	0
56846	1	32	3	3	2	1	1	0	0	1	2	1	2	54.375	0
56847	2	58	3	1	1	1	1	0	0	1	1	2	2	65	0
56850	1	53	1	2	1	1	2	0	0	2	2	2	2	73.125	1
56851	1	50	1	1	1	1	2	0	0	2	1	2	2	40	1
56854	2	49	1	2	1	1	2	0	1	2	2	2	2	57.5	1
56855	2	49	2	3	1	1	0	2	0	2	2	2	2	70	0
56862	1	45	1	2	2	1		0	0	2	2	2	2	61.25	1
56865	1	30	4	1	1	4	1	0	0	1	2	2	2	72.5	0
56866	1	46	1	1	1	1		0	0	2	2	2	2	46.25	1
56867	1	30	1	3	1	1	2	2	0	1	2	2	2	71.875	1
56868	2	33	2	2	2	1		3		2	2	2	2	81.875	0
56870	1	53	1	3	1	4		0	0	2	2	2	2	73.75	1
56872	2	31	4	2	2	1		1	0	2	2	2	2	75	0
56874	2	39	4	1	2	1		1	0	1	2	2	2	37.14285714	0
56878	2	73	3	2	2	1	2	2	0	2	1	2	2	63.75	0
56881	2	42	2	2	1	4		3	1	2	1	2	2	56.875	0
56882	2	60	2	3	2	1		3	0	2	2	2	2	93.75	1
56887	2	80	3	1	2	1		1		2	1	2	1	58.33333333	1
56890	1	75	3	2	2	1	1	0	0	2	2	2	2	57.5	1
56891	2	80	1	1	1	2	1	0	1	2	1	2	1	65	1
56894	2	78	3	2	1	2	1	3	0	2	2	2	1	51.875	0
56900	1	31	3	2	1	1	2	2	0	2	2	2	2	76.875	0
56911	1	43	3	3	2	1	2		0	2	2	2	2	73.75	0
56913	2	40	4	2	2	4	2	0	0	2	1	2	2	64.375	0
56918	1	80	3	2	1	1		3	0	1	2	2	2	62.5	1
56919	1	44	3	3	2	1	2	3	0	2	2	2	2	50	0
56921	2	63	2	1	2	3	0	3	0	1	2	2	2	64.375	0
56922	2	80	3	2	1	2		0	0	2	1	2	2	51.25	1
56926	2	69	3	1	2	3	1	3	0	2	1	2	2	59.375	1
56927	2	64	3	3	2	1	0	3	0	2	2	2	1	51.25	0
56930	1	71	3	2	2	1	1	3	0	2	2	2	2	81.875	0
56931	2	39	5	2	2	1	2	3	0	2	2	2	2	78.125	1
56936	1	42	1	1	1	4	2	0	0	2	2	2	2	63.75	1
56939	2	80	3	2	2	2	2	1	0	2	1	2	2	68.125	1
56941	1	41	3	3	2	1	0	2	0	2	2	2	2	79.375	0
56946	1	41	4	3	1	1	2	0	0	2	2	2	2	81.25	1
56949	2	44	3	1	2	3	2	0	0	2	2	2	2	81.875	0
56953	1	58	4	1	2	3	1	0	0	2	2	2	1	43.125	1
56956	1	59	3	1	1	1	2	3	0	1	2	2	2	65.625	1
56957	1	61	3	2	2	1	1	0	0	2	2	2	2	62.5	1
56958	1	73	2	1	1	2			0	1	1	2	1	38.125	0
56960	1	66	1	3	2	3	1	0	0	2	1	2	1	59.375	1
56963	1	74	3	3	1	1		0	0	2	2	2	2	73.75	1
56965	1	68	3	1	2	4	2	1	0	2	2	2	2	66.25	1
56967	2	42	2	3	2	1	1	3	1	2	2	2	2	90	1
56969	1	68	1	1	1	3	2	0	0	2	2	2	2	54.375	1
56973	1	46	3	2	2	1	1	1	0	2	2	2	2	77.5	0
56974	2	50	3	1	2	1	2	2	0	2	2	2	2	75	0
56976	1	67	5	3	2	1	1	0	0	2	1	2	2	55.71428571	1
56978	1	55	3	2	2	1	1	0	0	2	2	1	2	70	1
56980	2	46	3	2	2	1		0	0	2	1	2	2	71.875	0
56988	2	63	3	2	2	2	2	2	0	1	2	2	1	42.5	0
56990	1	36	1		1	1	2	3	1	2	2	2	2	60	0
57000	1	61	4	2	1	3	1	0	0	2	2	2	2	76.875	1
57005	1	77	3	2	1	1		0	0	2	1	2	1	68.125	1
57009	1	49	4	1	1	1	2	3	0	2	1	2	2	51.25	0
57014	1	64	2		1	1	2	1	0	2	2	2	2	42.5	0
57021	2	48	3	3	2	1	2	2	0	2	1	2	2	100	0
57022	1	61	3	2	1	1	2	0	0	1	1	2	2	63.75	1
57024	1	34	3	2	2	1	2	2	0	2	2	2	2	59.375	0
57026	2	41	3	1	1	1	2	3	0	2	2	2	2	58.125	1
57027	1	35	5	2	2	1	1	1	0	2	2	2	2	65	1
57028	1	55	1	2	1	2	2	2	0	2	2	2	2	56.25	1
57034	2	64	5	2	2	1	1	3	0	2	2	2	2	60	0
57036	2	48	3	1	1	3	2	0	0	2	2	2	1	83.125	0
57046	1	76	3		1	1	1	3	0	2	1	2	1	68.75	1
57050	1	78	2	3	2	1	1	2	0	2	2	2	2	40.625	0
57054	2	49	5	3	1	1	2	0	0	2	1	2	2	82.5	0
57058	1	40	3	3	2	1	2	1	0	2	2	2	2	85.625	1
57061	2	34	4	1	1	1	0	0	0	2	2	2	2	83.75	1
57062	1	71	1	1	1	2			0	2	2	2	1	56.875	1
57063	2	78	4	1	1	2		0	0	2	1	2	2	54.375	1
57064	1	32	2		1	4	2	2	0	2	2	2	2	40.625	1
57070	2	30	1		1	4	0	2	0	2	2	2	2	77.5	0
57079	2	73	2	1	2	2	2	1	0	1	1	2	2	58.125	0
57082	1	53	1		1	1	2	0	0	2	2	2	2	67.5	1
57086	2	45	3	3	1	1	2	3	0	2	2	2	2	81.25	1
57089	2	35	2	1	1	1	2	2	0	2	2	2	2	72.5	0
57095	1	61	1	2	1	3	2	1	0	2	2	2	2	68.125	1
57100	1	69	4		1	4	2	0	0	2	2	2	2	27.85714286	1
57106	2	80	3	1	1	1		0	0	2	1	2	1	55	1
57109	2	41	5	1	2	4	1	0	0	2	2	2	2	77.5	1
57113	1	56	2	3	1	1	1	2	0	2	1	2	2	64.375	0
57117	1	32	4	2	2	1	2	0	0	2	2	2	2	66.875	0
57119	1	60	3	3	2	3	1	3	0	1	2	2	2	75	0
57122	1	65	5		2	2	1	0	0	2	2	2	2	50	1
57127	2	48	3	3	2	1		3		2	2	2	2	96.875	0
57131	2	47	3	2	2	1	1	3	0	1	1	2	2	76.25	0
57133	2	55	4	2	2	4	1	3	0	2	2	2	2	57.5	1
57136	1	49	3	2	2	3	1	2	0	2	2	2	1	60.625	1
57137	1	70	3	3	1	1	1	3	0	2	2	2	2	74.375	1
57142	2	39	3	3	2	1	1	3	0	2	2	2	2	61.875	0
57145	1	55	1	3	2	3	1	2	1	2	2	2	2	62.5	0
57152	1	80	3	2	1	2	1	3	0	2	1	2	2	82.5	1
57154	1	60	4	3	2	1	1	3	0	2	2	2	2	68.75	1
57159	2	39	4	3	1	4		3	0	2	2	2	2	69.375	0
57163	1	30	3	3	2	4	2	3	0	1	2	2	2	76.42857143	0
57164	1	64	3	2	2	1	2	1	0	2	1	1	1	56.42857143	0
57165	1	48	4	2	1	1		3	1	2	2	2	2	66.25	0
57170	2	56	3	2	2	1	2	3	0	2	2	2	2	59.375	1
57171	2	38	2	1	1	4	2	0	1	2	1	2	2	47.5	1
57175	1	49	3		2	1	1	1	0	2	2	2	2	70.625	0
57178	1	46	3	3	2	1		1	0	2	1	2	2	65.625	0
57179	2	53	2	2	1	1	2	0	0	1	1	2	2	56.42857143	0
57181	1	62	3	3	1	1	1	1	0	2	2	2	2	49.375	1
57185	1	53	1	2	1	1		3	0	2	2	2	2	83.125	1
57187	2	43	2		1	1	2	2	0	2	2	2	2	71.25	0
57189	2	72	3	2	1	2	2	3	0	1	2	2	2	80	0
57201	2	33	3	2	2	1	0	1	0	2	2	1	2	73.57142857	0
57203	1	51	3	1	1	1		0	0	2	2	2	2	52.14285714	1
57208	1	46	3	2	2	1	1	3	0	1	2	2	2	92.5	1
57211	2	40	3	2	2	1	2	3	0	2	2	2	2	86.25	0
57214	1	41	3	2	2	1	1	0	0	1	2	2	2	56.25	1
57215	2	40	3	3	2	4	2	1	0	2	2	2	2	87.5	0
57217	2	60	3	2	2	1	1	2	0	2	1	2	2	53.75	0
57222	2	65	3	3	1	1	2	1	0	2	2	2	2	68.125	1
57223	1	76	3	2	2	3	1	3	0	2	2	2	2	83.125	1
57224	1	30	4	1	1	4	2	0	0	2	2	2	2	59.375	1
57225	1	31	3	3	2	1	0	0	0	2	2	2	2	87.5	0
57229	2	60	5	3	2	1	0	3	0	2	2	2	2	77.5	1
57230	2	64	3	3	2	1	1	3	0	2	2	2	2	81.875	1
57234	2	48	3	1	2	1	1	1	0	2	2	2	2	76.875	0
57246	1	53	2	2	1	1		0		2	2	2	2	80	1
57248	2	63	5	3	2	1	1	3	0	2	1	2	2	71.875	0
57249	2	68	4	2	2	1	2	2	0	2	2	2	2	65	1
57250	1	37	2	3	2	1	2	2	0	2	2	2	2	66.25	1
57259	1	40	3	2	1	4		3	0	2	1	2	2	52.5	0
57262	2	38	3	1	2	1	1	3	0	2	1	2	2	85.625	0
57263	1	58	3	2	2	1	1	3	0	2	2	2	1	61.875	0
57268	1	48	2	1	2	4	2	3	0	2	2	2	2	69.375	0
57270	2	73	4	2	2	2	0	2	0	2	1	2	2	68.125	1
57276	2	74	3	1	1	3	0	3	0	2	2	2	2	89.375	0
57280	2	61	1	1	1	1			1	2	1	2	1	55.625	0
57287	2	33	3	2	2	1		2		1	2	2	2	71.875	0
57288	2	30	3	1	1	1			0	2	2	2	2	65.625	1
57290	1	34	1	2	1	4		0	0	2	2	2	2	77.5	1
57291	2	79	3	2	1	1	0	2	0	2	1	2	2	65.71428571	0
57293	2	51	1	1	1	4		3	0	2	2	2	2	72.5	1
57295	1	40	3	2	2	1	1	0	0	2	2	2	2	82.5	1
57296	1	44	4	1	2	4	1	0	0	2	2	2	2	67.14285714	0
57297	1	33	3	2	2	1	2	2	0	2	2	2	2	68.125	0
57301	1	41	5	2	2	1	0	0	0	2	2	1	2	43.33333333	0
57302	1	68	3	1	2	1		3	0	2	1	1	1	67.5	1
57305	1	67	3	3	2	1		3	0	2	2	2	2	55.625	0
57308	1	57	3	3	2	3	1	3	0	2	2	2	2	77.5	1
57311	1	80	3	2	2	1	1	3	0	1	1	2	2	76.875	1
57313	2	74	3	2	2	2	1	3	0	1	2	2	2	79.16666667	1
57327	2	73	3	3	2	1	1	3	0	2	2	2	2	57.5	0
57328	2	67	3	2	2	1			0	2	1	2	2	71.875	1
57330	2	69	1	1	1	4	0	0	0	1	1	2	2	60	1
57335	2	58	1	3	1	4	0	3	0	2	2	2	2	62.5	1
57336	2	39	1	1	2	4		2		2	2	2	2	65.625	0
57348	2	62	4	3	2	3			0	2	2	1	2	52.5	0
57355	2	49	4	2	1	1	2	3	0	2	1	2	1	75.625	0
57357	2	63	4	2	1	1		3		2	2	2	2	51.25	1
57360	2	31	1		1	1	0	3	0	2	2	2	2	97.5	1
57364	1	80	3		2	1	1	2	0	1	2	2	2	69.28571429	0
57369	1	56	1	1	1	1		0	0	2	2	2	2	36.875	1
57372	2	33	3	3	2	1	2	2	0	2	2	2	2	88.75	0
57373	2	61	2	3	1	1	1	3	0	2	2	2	2	73.75	1
57374	1	42	4	1	2	4	2	2	0	2	2	2	2	67.5	1
57375	1	39	3	2	2	1	2	0	0	2	2	2	2	61.875	0
57377	2	36	3	3	2	1	2	1	0	2	2	2	2	90	0
57379	2	39	3	3	2	1	2	2	0	2	2	2	2	79.375	0
57383	1	70	3	2	2	4	1	1	0	2	1	2	1	80.625	1
57384	2	64	1	1	1	2	0	0	0	2	1	2	2	49.375	0
57390	1	56	3	2	2	1	1	0	0	2	2	2	1	65	1
57392	1	33	5	3	2	1	1	0	0	2	2	2	2	65.625	0
57393	1	67	2	1	1	4	2	0	0	2	2	2	2	43.75	1
57396	1	45	3	2	2	1	1	0	0	2	2	2	2	52.5	1
57400	1	30	4	1	1	4	2	0	0	1	2	2	2	74.375	1
57401	2	31	5	2	2	1		0		2	2	2	2	81.25	0
57403	2	55	3	3	2	1		3	0	2	2	2	2	77.5	0
57408	2	57	3	2	2	1	2	2	0	2	1	2	2	65	0
57410	1	32	3	3	2	1	1	0	0	2	2	2	2	79.16666667	0
57411	1	52	3	1	2	4	2	2	1	2	1	2	2	59.375	1
57413	1	37	3	3	1	1		2		2	2	2	2	22.85714286	1
57414	2	57	4	2	1	1	0	3	0	2	2	2	2	72.5	0
57417	1	72	3	3	2	2	0	3	0	2	2	2	2	77.5	0
57418	1	69	3	2	2	3	1	1	0	2	1	2	1	53.125	0
57422	1	35	3	2	2	4	1	0	0	2	2	2	2	78.75	0
57424	2	30	2	2	1	4	2	3	1	2	1	2	2	62.5	0
57430	2	65	3	3	2	1	2	3	0	2	2	2	2	65.83333333	1
57433	1	30	1	3	1	4		2	0	2	2	2	2	64.375	1
57435	2	56	4	3	2	4	1	3	0	2	2	2	2	68.125	0
57439	1	47	3	3	2	1	2	3	0	2	2	2	2	55	1
57450	1	76	3	2	2	1	1	3	0	2	1	2	1	84.375	0
57457	2	77	3	3	2	2		3		2	1	2	2	64.375	1
57459	2	46	2		1	1	2	3	0	2	2	2	2	65	0
57462	1	36	3	3	2	1		1		2	2	2	2	41.875	0
57466	1	61	3	3	2	1	1	2	0	2	2	2	2	69.375	1
57470	1	44	1	2	1	4	1	0	0	2	2	2	2	67.5	1
57471	1	57	3	1	2	3	1	3	0	1	2	2	2	71.25	1
57472	1	57	5	3	2	1	1	3	0	2	2	2	2	56.25	1
57474	1	80	3	3	2	1	1	0	0	2	2	2	2	55	1
57475	1	52	1	1	1	4	1	0	0	2	2	2	2	64.375	1
57479	2	45	2	2	2	4	2	3	0	2	2	2	2	72.5	1
57480	2	41	2	2	2	1	1	3	0	2	2	2	2	80	0
57481	1	34	3	1	1	4	2	0	0	2	2	2	2	34.375	0
57482	1	53	3	3	1	1	1	2	0	2	2	2	2	66.875	1
57483	2	54	1	1	1	4	2	0	0	2	1	2	2	41.25	1
57489	1	58	3	2	1	1	1	0	0	1	1	2	2	52.14285714	1
57490	2	33	3	2	2	3		1	0	2	2	2	2	77.5	0
57492	1	61	3	2	2	1	1	2	0	2	2	2	2	73.125	1
57498	2	31	4	2	2	1	0	0	0	2	2	2	2	78.75	1
57499	2	80	3	2	2	1	0	3	0	2	1	2	2	43.125	1
57503	2	44	1	3	2	1	2	3	0	2	1	2	2	61.25	1
57504	2	53	4	2	2	3	1	3	0	2	1	2	2	45.71428571	1
57506	2	63	2	2	2	3	1	3	0	2	1	2	2	78.125	1
57510	2	37	2	2	2	1	2	3	0	2	2	2	2	92.85714286	0
57512	2	55	1	2	1	1	1	2	0	2	2	2	2	58.75	1
57516	2	57	1	1	1	1		0	1	2	1	2	2	50	1
57524	1	42	3	3	2	1	1	3	0	2	2	2	2	93.75	0
57526	2	56	4	3	1	1	1	3	0	2	2	2	2	53.57142857	1
57531	2	62	3	2	2	3	1	2	0	2	1	2	2	66.25	1
57532	2	71	5	2	1	1		0		2	2	2	2	57.5	1
57533	1	73	1	2	1	1	2	0	0	2	1	1	2	53.75	1
57534	1	47	1	2	1	1	2	3	0	2	2	2	2	70.625	1
57536	1	72	3	2	2	1	1	1	0	2	1	2	2	58.125	1
57537	1	40	3	1	1	4	2	0	1	2	2	2	2	36.875	1
57542	2	47	1	3	1	4	0	0	0	2	2	2	2	92.85714286	1
57550	1	45	3	1	1	1		2	0	2	2	2	2	78.125	0
57553	1	47	1	1	1	1	2	2	0	2	2	2	2	55	1
57554	2	60	4	3	2	3	1	3	0	2	1	2	2	65.625	1
57556	2	43	3	1	1	4	2	3	0	1	2	2	2	43.75	0
57561	1	43	4	1	1	4	2	3	0	2	2	2	2	71.875	0
57563	2	41	5	3	2	1	0	3	0	2	2	2	2	80	0
57570	2	67	3	2	2	4	1	3	0	2	1	2	2	65	1
57577	1	52	2	3	2	1	1	3	0	1	1	2	2	66.25	0
57584	1	59	3	1	1	3	2	0	0	2	1	1	1	35.625	1
57586	1	37	3	3	2	1	2	0	0	1	2	2	2	52.5	0
57587	1	47	1		1	1		0	0	2	2	2	2	66.25	1
57589	1	49	3	3	2	1	1	1	0	2	2	2	2	80	0
57592	2	48	3	2	2	1	2	1	0	2	1	2	2	80	1
57595	2	42	3	2	2	3	1	3	0	1	2	2	2	63.57142857	0
57596	1	77	3	2	2	1	1	2	0	2	2	2	2	88.75	1
57599	1	80	3	1	1	1		0	0	2	2	2	1	46.25	0
57600	2	33	4	2	1	4	0	1	0	2	1	2	2	55.83333333	0
57601	1	41	4	3	2	1	2	3	0	2	1	2	2	61.875	0
57603	2	31	5	3	2	4	1	3	0	2	2	2	2	88.57142857	0
57606	2	54	3	3	2	1	2	0	0	2	2	2	2	61.25	0
57612	1	52	3	3	2	1	1	0	0	2	2	2	2	81.875	0
57613	2	36	1	2	1	1	2	2	0	1	2	2	2	80	1
57622	2	49	4	1	1	1		0		2	2	2	2	52.14285714	1
57623	2	60	5	3	2	1	1	3	0	2	1	2	2	51.875	1
57625	2	73	4	1	2	3		2	0	2	1	2	1	72.5	1
57626	2	54	3	3	2	1	1	3	0	2	2	2	2	88.125	0
57638	2	57	4	1	1	4	1	0	1	2	1	2	2	63.125	1
57639	2	44	3	2	1	1	1	2	0	2	2	2	2	60	1
57640	2	72	3	2	2	1	1	3	0	2	1	2	2	63.125	1
57641	2	40	3	3	2	1		2	0	2	2	2	2	85	0
57643	1	45	4	3	2	2	1	0	1	2	2	2	2	67.5	1
57647	1	34	4	2	1	4	0	0	1	2	2	2	2	85	0
57651	1	53	5	1	2	1		3	0	2	2	2	1	59.375	1
57655	2	63	2	1	2	3		3	1	1	1	2	2	63.33333333	0
57659	1	54	5	2	2	1	1	0	0	2	2	2	2	76.25	1
57661	1	41	3	3	2	1	2	1	0	2	2	2	2	54.375	0
57665	1	47	1	2	1	1	2	3	0	2	2	2	2	71.875	1
57669	1	77	2	1	2	3	0	3	0	2	1	2	1	80.625	0
57674	2	44	3	3	2	1	1	2	0	2	2	2	2	72.5	0
57677	1	42	4	2	2	1	1	3	0	2	2	2	2	79.375	1
57681	2	51	4	3	2	3	1	3	0	2	2	2	2	61.875	0
57685	1	54	3	2	2	3	2	3	0	2	1	2	2	68.125	0
57686	2	69	3	2	1	1	1	1	0	2	1	2	2	48.125	0
57687	2	50	1	3	2	1	2	0	0	2	2	2	1	71.25	0
57688	1	79	3	2	1	1	1	3	0	2	2	2	2	79.375	1
57689	1	54	3	3	2	1	1	3	0	2	2	2	2	88.75	0
57691	1	55	4	2	1	4	1	0	0	2	2	2	2	53.125	1
57698	2	59	3	3	2	1	2	1	0	2	2	2	2	80.625	0
57702	2	51	4		1	3	0	1	0	2	2	2	2	86.25	0
57704	2	72	1	1	2	2	0	3	0	2	2	2	2	72.5	1
57707	2	33	1	1	1	3	1	2	0	2	2	2	2	36.25	0
57708	1	30	3	2	1	4	2	0	1	1	2	2	2	53.75	1
57709	1	53	3	1	1	1		0	1	1	1	2	1	29.16666667	1
57710	1	37	3	3	2	1		2	0	2	2	2	2	75	0
57715	1	48	4	3	2	1	1	1	0	2	1	2	2	53.125	0
57720	1	60	1	3	1	1	2	2	0	1	1	2	2	49.375	0
57729	2	58	3	1	2	3		3	1	2	2	2	2	59.375	1
57744	1	55	1	1	1	1	1	0	1	2	2	2	1	67.5	1
57746	2	62	1	1	1	3	0	3	1	2	1	2	2	73.125	1
57748	2	58	3	2	2	1	1	3	0	2	2	2	2	82.5	0
57751	2	36	4	1	2	4	1	2	0	2	2	2	2	67.5	0
57754	2	44	2		1	1	0	3	0	1	2	2	2	86.25	0
57755	1	36	3	2	2	1	0	1	0	2	2	2	2	68.57142857	1
57757	2	62	3	1	2	1	2	3	0	2	2	2	2	73.75	1
57762	2	67	4	1	1	2	0	0	0	2	2	2	2	51.875	1
57763	2	31	3	2	1	1		0	0	2	2	2	2	39.375	0
57765	1	43	3	3	2	1	2	0	0	2	1	2	2	72.5	0
57773	2	30	3	3	1	4	1	0	0	2	2	2	2	86.25	0
57777	2	80	3	2	2	1	1	3	0	2	2	2	2	76.875	1
57780	1	65	3	1	1	4	2	0	0	2	2	2	2	39.375	0
57785	1	48	3	2	1	3	2	3	0	2	2	2	2	65	0
57787	1	54	3	2	1	3	1	3	0	1	2	1	2	68.125	0
57788	1	35	3	2	2	3	1	1	1	2	2	2	2	70	0
57790	1	36	3	2	2	3	2	2	0	2	2	2	2	73.75	1
57794	1	32	3	2	2	4	1	0	0	2	2	2	2	79.375	0
57800	1	62	3	3	1	1	1	1	0	2	1	2	1	66.25	1
57802	1	76	3	2	2	1	1	0	0	2	2	2	1	78.125	1
57806	2	50	3	2	1	3		1	0	2	1	2	2	53.125	1
57808	2	50	2		1	1	2	2	0	2	2	2	2	63.125	1
57811	2	31	1	1	1	4	2	1	1	1	2	2	2	46.42857143	1
57812	2	31	3	2	2	4	2	3	0	2	2	2	2	85	0
57815	1	53	3	3	1	1	1	1	0	2	2	2	2	67.5	0
57816	1	30	3	2	2	4	2	1	0	2	2	2	2	83.75	0
57817	2	80	3	2	1	2		1	0	2	2	2	2	80.625	1
57818	1	44	3	2	2	1	1	1	0	2	1	2	2	92.5	1
57821	1	37	5	2	2	1	2	0	0	2	2	2	2	83.125	0
57822	1	63	3	3	2	3	1	3	0	2	1	2	2	77.85714286	0
57825	2	41	5	1	2	3	2	0	0	2	2	2	2	81.25	0
57826	2	76	1	1	1	2		3		2	1	2	2	40	0
57831	1	70	3	3	2	1		0	0	2	1	2	2	73.75	1
57832	2	49	1	3	1	1	0	0	0	2	2	2	2	80	1
57833	1	42	4	3	1	1	2	3	0	2	2	2	2	55.625	0
57841	1	31	2	1	2	4	2	3	0	2	1	2	2	51.25	0
57844	1	57	3	2	1	4	2	0	0	2	2	2	2	62.5	1
57845	2	46	2	1	1	4	2	0	0	2	1	2	1	47.5	1
57847	1	59	4	3	2	1	1	1	0	2	2	2	2	57.5	1
57848	1	65	2	1	1	3	2	0	0	2	1	2	2	71.875	1
57849	1	31	3	3	2	1	1	2	0	2	2	2	2	92.5	1
57850	1	80	3	1	1	3	1	2	0	2	1	2	1	63.75	1
57855	2	77	3	2	2	2		0	0	2	2	2	1	50	1
57858	2	62	3	2	2	4	1	3	0	1	2	2	2	85	1
57859	2	52	3	3	2	1	1	3	0	2	2	2	2	69.375	0
57867	2	32	3	3	2	1		3		2	2	2	2	83.125	0
57870	2	38	5	3	2	4		2	0	1	2	2	2	61.25	0
57873	2	60	3	2	1	3		2	0	2	1	2	2	65	0
57876	1	45	3	1	2	3		1	1	2	2	2	2	50.625	1
57877	1	43	3	2	1	1	2	2	0	2	1	2	2	53.125	0
57878	1	49	4	2	1	3	2	0	1	1	1	2	2	54.375	1
57884	1	48	3	3	1	1	1	3	0		1	2	2	58.75	0
57885	2	47	3	3	1	1	0	0	1	2	2	2	2	50	1
57889	2	39	3	3	2	1	2	2	0	2	1	2	2	61.25	0
57892	1	53	4	3	1	1	1	2	0	2	2	2	2	58.57142857	1
57893	1	43	1	2	1	4	2		0	1	2	2	2	63.125	1
57894	1	33	3	3	2	1	2	0	0	2	2	2	2	71.25	0
57895	2	61	3	3	2	1	1	3	0	2	2	2	2	76.25	0
57898	1	40	1	1	2	4	2	1	0	2	2	2	2	62.5	1
57906	2	80	3	2	2	2		0		2	2	2	2	95.625	1
57907	1	48	3	3	2	1	2	3	0	2	2	2	2	66.875	0
57911	1	41	3	3	2	1	1	3	0	2	1	2	1	61.25	0
57916	1	71	4	2	2	1	1	0	0	2	1	1	2	61.25	1
57918	2	49	3	3	2	1	2	2	0	2	2	2	2	58.75	0
57920	2	66	2	1	1	4	0	0	0	1	1	2	2	51.25	0
57925	2	42	1	2	1	1	2	2	0	2	2	2	2	66.25	0
57926	1	56	3	3	2	1	1	3	0	2	1	2	2	81.25	1
57930	2	61	2	3	1	3	1	3	1	2	1	2	2	42.5	0
57932	1	38	3	3	2	1	2	0	0	2	2	2	2	85	0
57933	2	56	1	3	1	1	1	3	0	2	2	2	2	50	1
57934	2	74	3	3	2	1		3	0	1	1	2	2	72.5	0
57936	2	52	3	2	2	3	2	2	0	1	2	2	2	79.375	0
57938	2	38	3	1	1	3		3		1	2	2	2	86.875	0
57939	2	71	4	2	1	1	0	0	0	2	2	1	2	41.25	0
57940	2	66	4	2	2	3	2	2	0	2	2	2	2	51.25	0
57945	2	67	3	2	2	3	1	0	0	2	2	2	2	74.375	0
57948	2	75	3	3	1	1		2	0	2	1	2	2	67.5	1
57962	2	73	4	2	1	1		2		2	1	2	2	50	0
57966	1	43	4	3	2	1	1	3	1	2	1	2	2	41.875	1
57977	1	53	3	2	2	4	1	3	0	2	2	2	2	78.125	1
57978	1	32	3	2	2	4	2	1	0	2	2	2	2	48.125	0
57979	1	35	4	3	1	4	1	3	0	1	2	2	2	58.33333333	1
57980	2	80	4	3	1	2	1	0		2	1	2	2	52.5	1
57981	1	73	3	2	1	1	0	1	0	2	2	2	2	68.125	1
57984	1	32	4	2	1	4	2	0	0	2	2	2	2	46.25	1
57986	1	50	3	3	2	1	1	3	0	2	2	2	2	82.5	0
57987	1	80	3	1	2	1	0	3	0	2	2	2	1	65.625	1
57993	1	30	3	3	2	1	1	1	0	2	2	2	2	87.5	1
57994	2	31	3	1	2	4	1	2	0	2	2	2	2	93.75	0
57997	2	37	1		1	1	2	3	0	2	2	2	2	83.75	1
57999	1	80	4	2	1	1		0	0	2	1	2	1	60.625	1
58000	2	60	2	2	1	3	1	3	0	2	2	2	2	55.625	0
58004	1	78	3	2	2	1	1	3	0	2	1	1	2	77.5	1
58024	1	68	3	2	2	1		3	0	2	2	2	1	44.375	1
58027	2	57	1	2	1	1	1	3	0	2	2	2	2	60	0
58028	1	57	4	3	2	1	1	2	0	2	2	2	2	85	1
58033	1	37	3	2	2	1	2	0	0	1	2	2	2	58.75	0
58035	2	58	3	3	2	1		2	0	2	2	2	2	56.875	0
58042	2	38	3	2	2	1	2	2	0	2	2	2	2	50	0
58047	2	76	3	2	1	2		1	0	1	1	2	1	35	0
58048	1	40	3	1	1	4	2	0	0	2	2	2	2	40	1
58058	1	62	3	2	2	1		1	0	2	1	2	2	72.5	1
58060	1	45	3	3	2	1	1	0	0	2	2	2	2	70	0
58068	1	32	3	2	2	1	2	1	0	2	2	2	2	73.75	0
58069	1	62	4		2	4	1	1	0	2	2	2	2	82.5	1
58072	1	65	3	3	2	1	1	2	0	2	2	2	2	92.5	0
58083	1	45	1	3	1	1	2	1	0	2	1	2	2	71.25	1
58089	2	32	3	3	2	1	1	1	0	2	2	2	2	82.5	0
58092	1	34	3	2	1	4	2	3	0	2	2	2	2	65.625	0
58094	1	50	3	2	2	4	1	3	0	2	2	2	2	77.5	1
58106	2	45	1	1	1	3	2	3	0	2	2	2	2	59.375	1
58108	1	61	2	3	2	4	1	3	0	2	2	2	2	67.5	0
58112	1	65	2		1	1		0	0	1	2	2	1	49.375	1
58115	2	79	3	2	1	1	0	3	0	2	2	2	2	55.625	1
58117	1	79	4	1	1	3	1	0	0	2	2	1	2	57.5	1
58118	1	48	2	2	2	1	1	3	0	2	2	2	2	66.25	0
58121	1	35	2	2	2	4	2	3	0	2	2	2	2	55	0
58122	1	43	3	1	1	4		0	1	2	2	2	2	53.125	1
58125	2	46	3	1	2	3		0	0	2	1	2	2	72.5	1
58130	1	40	3	2	2	1	1	1	0	2	2	2	1	46.25	0
58132	2	33	5	2	2	1	0	3	0	2	2	2	2	75	0
58134	2	41	3	1	2	4	2	2	1	2	2	2	2	71.875	1
58151	1	64	3	1	1	1		0	0	1	1	2	2	46.875	1
58162	2	32	3	2	2	1		0	0	1	2	2	2	66.25	0
58164	2	40	3	3	2	1		3	0	2	2	2	2	80	0
58165	2	72	3	1	2	4	0	3	0	2	1	2	2	49.375	0
58166	1	80	3	2	1	1		3	0	2	2	2	1	85.625	1
58167	1	62	3	2	1	1		0	0	2	2	2	2	61.25	1
58168	1	36	4	3	1	1	0	3	0	2	2	2	2	85	0
58170	2	76	3	1	1	2	0	0	0	1	1	2	2	58.125	1
58171	1	43	3	3	2	1		2	0	2	2	2	2	73.125	0
58172	1	32	4	3	2	1	1	0	0	2	2	2	2	69.375	0
58173	1	47	1	2	1	1	2	3	0	2	2	2	2	63.125	1
58183	1	48	1	1	1	1	1	0	0	2		2	2	49.375	0
58187	2	72	3	2	2	1	0	2	0	2	1	2	2	55	1
58190	2	40	3	3	1	1	1	3	0	2	2	2	2	86.25	0
58192	2	75	3		2	1	1	3	0	2	1	2	2	78.75	0
58205	1	62	4	1	2	4		0	0	2	2	2	1	63.125	1
58207	1	68	3	1	1	2		0	0	2	2	2	2	32.14285714	1
58214	1	50	3	2	2	1	2	0	0	2	1	2	2	68.75	1
58215	2	54	3	3	1	1	2	2	0	2	2	2	2	71.875	0
58218	1	60	1	1	1	1	2	0	0	2	2	2	2	55	1
58219	1	46	5	3	2	4	1	3	0	2	2	2	2	85	0
58221	1	68	4	2	1	1	1	0	0	2	1	2	2	63.75	1
58227	2	71	1	3	1	2	0		0	2	2	2	2	49.375	1
58229	1	39	1	1	2	4		1	0	2	2	2	2	75	1
58234	1	53	3	3	2	1	1	3	0	2	2	2	2	84.375	0
58236	2	50	3	2	1	3		3		2	2	2	2	62.5	0
58237	2	42	4	1	1	1		3	1	2	2	2	2	35	1
58238	2	47	4	1	2	3	0	3	0	2	2	2	2	70.625	1
[truncated: 7,040 more rows]
